# Supplementary material for: 1,8-Bis[3-(triethoxy­silyl)prop­yl]-1,8-diazo­niatricyclo­[9.3.1.14,8]hexa­decane diiodide
Source: Acta Crystallogr Sect E Struct Rep Online. 2009 Sep 26;65(Pt 10):o2531. doi: 10.1107/S1600536809038112 (PMC2970304; doi:10.1107/S1600536809038112)
Supplement: Supplementary file 1 [file e-65-o2531-sup1.cif]

##############################################################################
###                                                                        ###
###        Electronic paper (Acta Crystallographica Section E)             ###
###                                                                        ###
##############################################################################
#                                                                            #
# This CIF contains the data in a paper accepted for publication in Acta     #
# Crystallographica Section E. It conforms to the requirements of Notes      #
# for Authors for Section E, and has been peer reviewed under the auspices   #
# of the IUCr Commission on Journals.                                        #
#                                                                            #
# Full details of the Crystallographic Information File format               #
# are given in the paper "The Crystallographic Information File (CIF):       #
# a New Standard Archive File for Crystallography" by S. R. Hall, F. H.      #
# Allen and I. D. Brown [Acta Cryst. (1991), A47, 655-685].                  #
#                                                                            #
# The current version of the core CIF dictionary is obtainable from          #
# ftp://ftp.iucr.org/pub/cif_core.dic. The current version number is 2.4.    #
#                                                                            #
# Software is freely available for graphical display of the structure(s) in  #
# this CIF.  For information consult the CIF home page http://www.iucr.org/  #
# cif/home.html                                                              #
#                                                                            #
# This file may be used for bona fide research purposes within the           #
# scientific community so long as proper attribution is given to the journal # 
# article from which it was obtained.                                        #
#                                                                            #
##############################################################################
                                             
data_I
_audit_creation_method     SHELXL97
_chemical_name_systematic
;
1,8-Bis[3-(triethoxysilyl)propyl]-1,8-diazoniatricyclo[9.3.1.1^4,8^]hexadecane
diiodide
;
_chemical_name_common     ?
_chemical_formula_moiety     'C30 H66 N4 O6 Si2 2+, 2(I -)'
_chemical_formula_sum     'C30 H66 I2 N4 O6 Si2'
_chemical_formula_iupac     'C30 H66 N4 O6 Si2 2+, 2I -'
_chemical_formula_weight     888.85
_chemical_melting_point     ?
_symmetry_cell_setting     'monoclinic'
_symmetry_space_group_name_H-M     'P 21/c'
_symmetry_space_group_name_hall     '-P 2ybc'
loop_
    _symmetry_equiv_pos_as_xyz
    'x, y, z'
    '-x, y+1/2, -z+1/2'
    '-x, -y, -z'
    'x, -y-1/2, z-1/2'
_cell_length_a     15.0484(2)
_cell_length_b     8.42290(10)
_cell_length_c     16.5921(3)
_cell_angle_alpha     90.00
_cell_angle_beta     101.8080(10)
_cell_angle_gamma     90.00
_cell_volume     2058.57(5)
_cell_formula_units_Z     2
_cell_measurement_reflns_used     4978
_cell_measurement_theta_min     0.998
_cell_measurement_theta_max     27.485
_cell_measurement_temperature     115(2)
_exptl_crystal_description     'Prism'
_exptl_crystal_colour     'colourless'
_exptl_crystal_size_max     0.21
_exptl_crystal_size_mid     0.21
_exptl_crystal_size_min     0.15
_exptl_crystal_density_diffrn     1.434
_exptl_crystal_density_meas     ?
_exptl_crystal_density_method     'not measured'
_exptl_crystal_F_000     912
_exptl_absorpt_coefficient_mu     1.626
_exptl_absorpt_correction_type     'none'
_exptl_absorpt_process_details     ?
_exptl_absorpt_correction_T_min     ?
_exptl_absorpt_correction_T_max     ?
_exptl_special_details
;
;
_diffrn_ambient_temperature     115(2)
_diffrn_radiation_type     MoK\a
_diffrn_radiation_wavelength     0.71073
_diffrn_radiation_source     'fine--focus sealed tube'
_diffrn_radiation_monochromator     'graphite'
_diffrn_measurement_device_type     'Nonius Kappa CCD'
_diffrn_measurement_method     '\f and \w'
_diffrn_detector_area_resol_mean     9
_diffrn_reflns_number     8944
_diffrn_reflns_av_R_equivalents     0.0304
_diffrn_reflns_av_sigmaI/netI     0.0368
_diffrn_reflns_theta_min     2.94
_diffrn_reflns_theta_max     27.46
_diffrn_reflns_theta_full     27.46
_diffrn_measured_fraction_theta_max     0.996
_diffrn_measured_fraction_theta_full     0.996
_diffrn_reflns_limit_h_min     -19
_diffrn_reflns_limit_h_max     19
_diffrn_reflns_limit_k_min     -10
_diffrn_reflns_limit_k_max     10
_diffrn_reflns_limit_l_min     -21
_diffrn_reflns_limit_l_max     21
_diffrn_standards_number     ?
_diffrn_standards_interval_count     ?
_diffrn_standards_interval_time     ?
_diffrn_standards_decay_%     ?
_refine_special_details
;
 Refinement of <i>F</i>^2^ against ALL reflections. The weighted
 <i>R</i>--factor <i>wR</i> and goodness of fit <i>S</i> are based on
 <i>F</i>^2^, conventional <i>R</i>--factors <i>R</i> are based on <i>F</i>,
 with <i>F</i> set to zero for negative <i>F</i>^2^. The threshold expression
 of <i>F</i>^2^ > \s(<i>F</i>^2^) is used only for calculating
 <i>R</i>--factors(gt) <i>etc</i>. and is not relevant to the choice of
 reflections for refinement. <i>R</i>--factors based on <i>F</i>^2^ are
 statistically about twice as large as those based on <i>F</i>, and
 <i>R</i>--factors based on ALL data will be even larger.
;
_reflns_number_total     4686
_reflns_number_gt     3900
_reflns_threshold_expression     I>2\s(I)
_refine_ls_structure_factor_coef     Fsqd
_refine_ls_matrix_type     'full'
_refine_ls_R_factor_all     0.0406
_refine_ls_R_factor_gt     0.0299
_refine_ls_wR_factor_gt     0.0714
_refine_ls_wR_factor_ref     0.0758
_refine_ls_goodness_of_fit_ref     1.028
_refine_ls_restrained_S_all     1.029
_refine_ls_number_reflns     4686
_refine_ls_number_parameters     208
_refine_ls_number_restraints     17
_refine_ls_number_constraints     16
_refine_ls_hydrogen_treatment     constr
_refine_ls_weighting_scheme     'calc'
_refine_ls_weighting_details
         'calc w=1/[\s^2^(Fo^2^)+(0.0349P)^2^+1.6474P] where P=(Fo^2^+2Fc^2^)/3'
_atom_sites_solution_hydrogens     geom
_atom_sites_solution_primary     direct
_atom_sites_solution_secondary     difmap
_refine_ls_shift/su_max     0.002
_refine_ls_shift/su_mean     0.000
_refine_diff_density_max     0.804
_refine_diff_density_min     -0.837
_refine_ls_extinction_method     none
_refine_ls_extinction_coef     ?
loop_
    _atom_type_symbol
    _atom_type_description
    _atom_type_scat_dispersion_real
    _atom_type_scat_dispersion_imag
    _atom_type_scat_source
    'C' 'C' 0.0033 0.0016
                         'International Tables Vol C Tables 4.2.6.8 and 6.1.1.4'
    'H' 'H' 0.0000 0.0000
                         'International Tables Vol C Tables 4.2.6.8 and 6.1.1.4'
    'N' 'N' 0.0061 0.0033
                         'International Tables Vol C Tables 4.2.6.8 and 6.1.1.4'
    'O' 'O' 0.0106 0.0060
                         'International Tables Vol C Tables 4.2.6.8 and 6.1.1.4'
    'Si' 'Si' 0.0817 0.0704
                         'International Tables Vol C Tables 4.2.6.8 and 6.1.1.4'
    'I' 'I' -0.4742 1.8119
                         'International Tables Vol C Tables 4.2.6.8 and 6.1.1.4'
_computing_data_collection     'COLLECT (Nonius, 2000)'
_computing_cell_refinement     'SCALEPACK (Otwinowski & Minor, 1997)'
_computing_data_reduction     'DENZO and SCALEPACK (Otwinowski & Minor, 1997)'
_computing_structure_solution     'SIR92 (Altomare <i>et al.</i>,  1993)'
_computing_structure_refinement     'SHELXL97 (Sheldrick, 2008)'
_computing_molecular_graphics     'ORTEP-3 (Farrugia, 1997)'
_computing_publication_material     'WinGX    (Farrugia, 1999)'
loop_
    _atom_site_type_symbol
    _atom_site_label
    _atom_site_fract_x
    _atom_site_fract_y
    _atom_site_fract_z
    _atom_site_U_iso_or_equiv
    _atom_site_adp_type
    _atom_site_calc_flag
    _atom_site_refinement_flags
    _atom_site_occupancy
    _atom_site_disorder_assembly
    _atom_site_disorder_group
    C C1 0.59893(17) 0.0563(3) 0.11258(14) 0.0219(5) Uani d . 1 . .
    H H1A 0.5638 -0.0392 0.1215 0.026 Uiso calc R 1 . .
    H H1B 0.6450 0.0741 0.1636 0.026 Uiso calc R 1 . .
    C C2 0.64831(17) 0.0206(3) 0.04340(14) 0.0231(5) Uani d . 1 . .
    H H2A 0.6804 0.1179 0.0318 0.028 Uiso calc R 1 . .
    H H2B 0.6949 -0.0616 0.0627 0.028 Uiso calc R 1 . .
    C C3 0.64235(18) -0.0542(3) -0.09955(16) 0.0275(6) Uani d . 1 . .
    H H3A 0.6837 -0.1465 -0.0873 0.033 Uiso calc R 1 . .
    H H3B 0.6793 0.0417 -0.1032 0.033 Uiso calc R 1 . .
    C C4 0.5753(2) -0.0802(3) -0.18030(15) 0.0289(6) Uani d . 1 . .
    H H4A 0.5414 0.0195 -0.1962 0.035 Uiso calc R 1 . .
    H H4B 0.6093 -0.1057 -0.2238 0.035 Uiso calc R 1 . .
    C C5 0.50826(18) -0.2128(3) -0.17557(14) 0.0244(5) Uani d . 1 . .
    H H5A 0.5400 -0.3162 -0.1734 0.029 Uiso calc R 1 . .
    H H5B 0.4599 -0.2113 -0.2260 0.029 Uiso calc R 1 . .
    C C6 0.54212(16) -0.1799(3) -0.02599(13) 0.0192(5) Uani d . 1 . .
    H H6A 0.5175 -0.1772 0.0250 0.023 Uiso calc R 1 . .
    H H6B 0.5839 -0.2715 -0.0227 0.023 Uiso calc R 1 . .
    C C7 0.58228(17) 0.3514(3) 0.08780(14) 0.0214(5) Uani d . 1 . .
    H H7A 0.5970 0.3490 0.0323 0.026 Uiso calc R 1 . .
    H H7B 0.5389 0.4396 0.0884 0.026 Uiso calc R 1 . .
    C C8 0.66860(17) 0.3891(3) 0.14980(15) 0.0232(5) Uani d . 1 . .
    H H8A 0.7175 0.3148 0.1428 0.028 Uiso calc R 1 . .
    H H8B 0.6581 0.3774 0.2065 0.028 Uiso calc R 1 . .
    C C9 0.69656(17) 0.5607(3) 0.13546(15) 0.0241(5) Uani d . 1 B .
    H H9A 0.6483 0.6334 0.1457 0.029 Uiso calc R 1 . .
    H H9B 0.7009 0.5726 0.0770 0.029 Uiso calc R 1 . .
    Si Si1 0.80597(5) 0.62166(9) 0.20138(5) 0.02915(17) Uani d D 1 . .
    O O1 0.81232(14) 0.5729(2) 0.29651(11) 0.0361(5) Uani d D 1 A .
    C C11A 0.8556(3) 0.4338(5) 0.3373(2) 0.0469(7) Uani d PD 0.78 A 1
    H H11A 0.9028 0.3950 0.3084 0.056 Uiso calc PR 0.78 A 1
    H H11B 0.8103 0.3484 0.3366 0.056 Uiso calc PR 0.78 A 1
    C C12A 0.8981(3) 0.4762(6) 0.4245(2) 0.0469(7) Uani d PD 0.78 A 1
    H H12A 0.9275 0.3821 0.4530 0.070 Uiso calc PR 0.78 A 1
    H H12B 0.8510 0.5143 0.4528 0.070 Uiso calc PR 0.78 A 1
    H H12C 0.9434 0.5598 0.4248 0.070 Uiso calc PR 0.78 A 1
    O O2A 0.8055(5) 0.8155(4) 0.1990(3) 0.0331(13) Uani d PD 0.67 B 1
    C C21A 0.8750(5) 0.9184(6) 0.2443(4) 0.0513(14) Uani d PD 0.67 B 1
    H H21A 0.9327 0.8592 0.2608 0.062 Uiso calc PR 0.67 B 1
    H H21B 0.8567 0.9577 0.2947 0.062 Uiso calc PR 0.67 B 1
    C C22A 0.8879(5) 1.0565(6) 0.1897(4) 0.0513(14) Uani d PD 0.67 B 1
    H H22A 0.9363 1.1256 0.2190 0.077 Uiso calc PR 0.67 B 1
    H H22B 0.8312 1.1169 0.1754 0.077 Uiso calc PR 0.67 B 1
    H H22C 0.9045 1.0165 0.1393 0.077 Uiso calc PR 0.67 B 1
    O O3A 0.8982(4) 0.5450(14) 0.1800(4) 0.0372(16) Uani d PD 0.58 B 1
    C C31A 0.9148(5) 0.5705(8) 0.0983(4) 0.0554(10) Uani d PD 0.58 B 1
    H H31A 0.9762 0.6158 0.1020 0.066 Uiso calc PR 0.58 B 1
    H H31B 0.8699 0.6470 0.0683 0.066 Uiso calc PR 0.58 B 1
    C C32A 0.9074(5) 0.4163(7) 0.0524(4) 0.0554(10) Uani d PD 0.58 B 1
    H H32A 0.9235 0.4327 -0.0013 0.083 Uiso calc PR 0.58 B 1
    H H32B 0.8450 0.3767 0.0444 0.083 Uiso calc PR 0.58 B 1
    H H32C 0.9489 0.3386 0.0841 0.083 Uiso calc PR 0.58 B 1
    C C11B 0.8814(9) 0.5688(15) 0.3700(7) 0.0469(7) Uani d PD 0.22 A 2
    H H11C 0.8631 0.6319 0.4143 0.056 Uiso calc PR 0.22 A 2
    H H11D 0.9394 0.6111 0.3596 0.056 Uiso calc PR 0.22 A 2
    C C12B 0.8901(12) 0.3975(16) 0.3927(10) 0.0469(7) Uani d PD 0.22 A 2
    H H12D 0.9334 0.3855 0.4452 0.070 Uiso calc PR 0.22 A 2
    H H12E 0.9121 0.3384 0.3497 0.070 Uiso calc PR 0.22 A 2
    H H12F 0.8308 0.3560 0.3981 0.070 Uiso calc PR 0.22 A 2
    O O2B 0.8147(12) 0.8091(9) 0.1799(8) 0.0331(13) Uani d PD 0.33 B 2
    C C21B 0.8921(11) 0.8929(11) 0.2268(11) 0.0513(14) Uani d PD 0.33 B 2
    H H21C 0.9471 0.8657 0.2056 0.062 Uiso calc PR 0.33 B 2
    H H21D 0.9022 0.8599 0.2853 0.062 Uiso calc PR 0.33 B 2
    C C22B 0.8762(11) 1.0688(11) 0.2205(8) 0.0513(14) Uani d PD 0.33 B 2
    H H22D 0.9308 1.1245 0.2490 0.077 Uiso calc PR 0.33 B 2
    H H22E 0.8250 1.0965 0.2459 0.077 Uiso calc PR 0.33 B 2
    H H22F 0.8625 1.1002 0.1624 0.077 Uiso calc PR 0.33 B 2
    O O3B 0.8823(7) 0.521(2) 0.1642(6) 0.0372(16) Uani d PD 0.42 B 2
    C C31B 0.8901(7) 0.4696(11) 0.0824(5) 0.0554(10) Uani d PD 0.42 B 2
    H H31C 0.8350 0.4095 0.0568 0.066 Uiso calc PR 0.42 B 2
    H H31D 0.9431 0.3982 0.0866 0.066 Uiso calc PR 0.42 B 2
    C C32B 0.9010(6) 0.6094(10) 0.0298(5) 0.0554(10) Uani d PD 0.42 B 2
    H H32D 0.9007 0.5734 -0.0264 0.083 Uiso calc PR 0.42 B 2
    H H32E 0.9588 0.6625 0.0522 0.083 Uiso calc PR 0.42 B 2
    H H32F 0.8509 0.6839 0.0291 0.083 Uiso calc PR 0.42 B 2
    N N1 0.53482(13) 0.1971(2) 0.10041(11) 0.0190(4) Uani d . 1 . .
    N N2 0.59027(13) -0.0345(3) -0.03396(11) 0.0205(4) Uani d . 1 . .
    I I1 0.660451(12) 0.40929(2) -0.121474(10) 0.03066(7) Uani d . 1 . .
loop_
    _atom_site_aniso_label
    _atom_site_aniso_U_11
    _atom_site_aniso_U_22
    _atom_site_aniso_U_33
    _atom_site_aniso_U_12
    _atom_site_aniso_U_13
    _atom_site_aniso_U_23
    C1 0.0257(13) 0.0179(12) 0.0204(11) 0.0039(10) 0.0006(9) 0.0014(9)
    C2 0.0217(12) 0.0210(13) 0.0261(12) 0.0012(10) 0.0039(10) -0.0022(10)
    C3 0.0302(14) 0.0256(14) 0.0310(13) -0.0024(11) 0.0161(11) -0.0011(11)
    C4 0.0406(16) 0.0270(14) 0.0229(12) -0.0020(12) 0.0151(11) 0.0014(10)
    C5 0.0343(14) 0.0242(13) 0.0164(11) 0.0024(11) 0.0094(10) -0.0012(10)
    C6 0.0202(12) 0.0190(12) 0.0178(10) 0.0016(9) 0.0027(9) 0.0005(9)
    C7 0.0270(13) 0.0158(11) 0.0208(11) -0.0001(10) 0.0035(9) 0.0001(9)
    C8 0.0238(13) 0.0221(13) 0.0232(12) 0.0016(10) 0.0038(10) -0.0015(10)
    C9 0.0248(13) 0.0246(13) 0.0233(12) -0.0007(10) 0.0062(10) -0.0002(10)
    Si1 0.0226(4) 0.0339(4) 0.0295(4) -0.0054(3) 0.0018(3) 0.0045(3)
    O1 0.0393(12) 0.0396(12) 0.0270(10) 0.0019(9) 0.0011(8) 0.0013(8)
    C11A 0.0436(16) 0.056(2) 0.0373(16) 0.0062(15) -0.0013(13) 0.0084(13)
    C12A 0.0436(16) 0.056(2) 0.0373(16) 0.0062(15) -0.0013(13) 0.0084(13)
    O2A 0.036(2) 0.0343(12) 0.026(3) -0.0153(11) -0.001(2) 0.0030(13)
    C21A 0.044(3) 0.0352(16) 0.066(3) -0.0109(14) -0.009(2) -0.0051(17)
    C22A 0.044(3) 0.0352(16) 0.066(3) -0.0109(14) -0.009(2) -0.0051(17)
    O3A 0.013(2) 0.066(4) 0.030(3) -0.004(3) -0.002(2) 0.002(2)
    C31A 0.047(2) 0.076(3) 0.050(2) -0.005(2) 0.0256(18) -0.001(2)
    C32A 0.047(2) 0.076(3) 0.050(2) -0.005(2) 0.0256(18) -0.001(2)
    C11B 0.0436(16) 0.056(2) 0.0373(16) 0.0062(15) -0.0013(13) 0.0084(13)
    C12B 0.0436(16) 0.056(2) 0.0373(16) 0.0062(15) -0.0013(13) 0.0084(13)
    O2B 0.036(2) 0.0343(12) 0.026(3) -0.0153(11) -0.001(2) 0.0030(13)
    C21B 0.044(3) 0.0352(16) 0.066(3) -0.0109(14) -0.009(2) -0.0051(17)
    C22B 0.044(3) 0.0352(16) 0.066(3) -0.0109(14) -0.009(2) -0.0051(17)
    O3B 0.013(2) 0.066(4) 0.030(3) -0.004(3) -0.002(2) 0.002(2)
    C31B 0.047(2) 0.076(3) 0.050(2) -0.005(2) 0.0256(18) -0.001(2)
    C32B 0.047(2) 0.076(3) 0.050(2) -0.005(2) 0.0256(18) -0.001(2)
    N1 0.0221(10) 0.0184(10) 0.0164(9) 0.0012(8) 0.0039(8) 0.0008(8)
    N2 0.0217(11) 0.0202(10) 0.0200(9) -0.0016(8) 0.0051(8) -0.0024(8)
    I1 0.03902(12) 0.02923(11) 0.02399(10) 0.00690(8) 0.00707(7) 0.00048(7)
_geom_special_details
;
 All s.u.'s (except the s.u. in the dihedral angle between two l.s. planes)
 are estimated using the full covariance matrix. The cell s.u.'s are taken
 into account individually in the estimation of s.u.'s in distances, angles
 and torsion angles; correlations between s.u.'s in cell parameters are only
 used when they are defined by crystal symmetry. An approximate (isotropic)
 treatment of cell s.u.'s is used for estimating s.u.'s involving l.s. planes.
;
loop_
    _geom_bond_atom_site_label_1
    _geom_bond_atom_site_label_2
    _geom_bond_site_symmetry_2
    _geom_bond_distance
    _geom_bond_publ_flag
    C1 N1 . 1.516(3) ?
    C1 C2 . 1.520(3) ?
    C1 H1A . 0.9900 ?
    C1 H1B . 0.9900 ?
    C2 N2 . 1.472(3) ?
    C2 H2A . 0.9900 ?
    C2 H2B . 0.9900 ?
    C3 N2 . 1.475(3) ?
    C3 C4 . 1.519(4) ?
    C3 H3A . 0.9900 ?
    C3 H3B . 0.9900 ?
    C4 C5 . 1.518(4) ?
    C4 H4A . 0.9900 ?
    C4 H4B . 0.9900 ?
    C5 N1 3_655 1.524(3) ?
    C5 H5A . 0.9900 ?
    C5 H5B . 0.9900 ?
    C6 N2 . 1.443(3) ?
    C6 N1 3_655 1.517(3) ?
    C6 H6A . 0.9900 ?
    C6 H6B . 0.9900 ?
    C7 C8 . 1.516(3) ?
    C7 N1 . 1.518(3) ?
    C7 H7A . 0.9900 ?
    C7 H7B . 0.9900 ?
    C8 C9 . 1.538(3) ?
    C8 H8A . 0.9900 ?
    C8 H8B . 0.9900 ?
    C9 Si1 . 1.853(3) ?
    C9 H9A . 0.9900 ?
    C9 H9B . 0.9900 ?
    Si1 O1 . 1.6148(19) ?
    Si1 O2B . 1.629(7) ?
    Si1 O2A . 1.633(4) ?
    Si1 O3A . 1.635(5) ?
    Si1 O3B . 1.644(6) ?
    O1 C11B . 1.431(7) ?
    O1 C11A . 1.441(4) ?
    C11A C12A . 1.500(5) ?
    C11A H11A . 0.9900 ?
    C11A H11B . 0.9900 ?
    C12A H12A . 0.9800 ?
    C12A H12B . 0.9800 ?
    C12A H12C . 0.9800 ?
    O2A C21A . 1.446(5) ?
    C21A C22A . 1.510(6) ?
    C21A H21A . 0.9900 ?
    C21A H21B . 0.9900 ?
    C22A H22A . 0.9800 ?
    C22A H22B . 0.9800 ?
    C22A H22C . 0.9800 ?
    O3A C31A . 1.444(7) ?
    C31A C32A . 1.498(6) ?
    C31A H31A . 0.9900 ?
    C31A H31B . 0.9900 ?
    C32A H32A . 0.9800 ?
    C32A H32B . 0.9800 ?
    C32A H32C . 0.9800 ?
    C11B C12B . 1.490(8) ?
    C11B H11C . 0.9900 ?
    C11B H11D . 0.9900 ?
    C12B H12D . 0.9800 ?
    C12B H12E . 0.9800 ?
    C12B H12F . 0.9800 ?
    O2B C21B . 1.446(7) ?
    C21B C22B . 1.501(8) ?
    C21B H21C . 0.9900 ?
    C21B H21D . 0.9900 ?
    C22B H22D . 0.9800 ?
    C22B H22E . 0.9800 ?
    C22B H22F . 0.9800 ?
    O3B C31B . 1.452(7) ?
    C31B C32B . 1.495(7) ?
    C31B H31C . 0.9900 ?
    C31B H31D . 0.9900 ?
    C32B H32D . 0.9800 ?
    C32B H32E . 0.9800 ?
    C32B H32F . 0.9800 ?
    N1 C6 3_655 1.517(3) ?
    N1 C5 3_655 1.524(3) ?
loop_
    _geom_angle_atom_site_label_1
    _geom_angle_atom_site_label_2
    _geom_angle_atom_site_label_3
    _geom_angle_site_symmetry_1
    _geom_angle_site_symmetry_3
    _geom_angle
    _geom_angle_publ_flag
    N1 C1 C2 . . 116.77(19) ?
    N1 C1 H1A . . 108.1 ?
    C2 C1 H1A . . 108.1 ?
    N1 C1 H1B . . 108.1 ?
    C2 C1 H1B . . 108.1 ?
    H1A C1 H1B . . 107.3 ?
    N2 C2 C1 . . 115.2(2) ?
    N2 C2 H2A . . 108.5 ?
    C1 C2 H2A . . 108.5 ?
    N2 C2 H2B . . 108.5 ?
    C1 C2 H2B . . 108.5 ?
    H2A C2 H2B . . 107.5 ?
    N2 C3 C4 . . 108.1(2) ?
    N2 C3 H3A . . 110.1 ?
    C4 C3 H3A . . 110.1 ?
    N2 C3 H3B . . 110.1 ?
    C4 C3 H3B . . 110.1 ?
    H3A C3 H3B . . 108.4 ?
    C5 C4 C3 . . 112.9(2) ?
    C5 C4 H4A . . 109.0 ?
    C3 C4 H4A . . 109.0 ?
    C5 C4 H4B . . 109.0 ?
    C3 C4 H4B . . 109.0 ?
    H4A C4 H4B . . 107.8 ?
    C4 C5 N1 . 3_655 112.17(19) ?
    C4 C5 H5A . . 109.2 ?
    N1 C5 H5A 3_655 . 109.2 ?
    C4 C5 H5B . . 109.2 ?
    N1 C5 H5B 3_655 . 109.2 ?
    H5A C5 H5B . . 107.9 ?
    N2 C6 N1 . 3_655 108.71(17) ?
    N2 C6 H6A . . 109.9 ?
    N1 C6 H6A 3_655 . 109.9 ?
    N2 C6 H6B . . 109.9 ?
    N1 C6 H6B 3_655 . 109.9 ?
    H6A C6 H6B . . 108.3 ?
    C8 C7 N1 . . 116.57(19) ?
    C8 C7 H7A . . 108.1 ?
    N1 C7 H7A . . 108.1 ?
    C8 C7 H7B . . 108.1 ?
    N1 C7 H7B . . 108.1 ?
    H7A C7 H7B . . 107.3 ?
    C7 C8 C9 . . 108.4(2) ?
    C7 C8 H8A . . 110.0 ?
    C9 C8 H8A . . 110.0 ?
    C7 C8 H8B . . 110.0 ?
    C9 C8 H8B . . 110.0 ?
    H8A C8 H8B . . 108.4 ?
    C8 C9 Si1 . . 114.03(18) ?
    C8 C9 H9A . . 108.7 ?
    Si1 C9 H9A . . 108.7 ?
    C8 C9 H9B . . 108.7 ?
    Si1 C9 H9B . . 108.7 ?
    H9A C9 H9B . . 107.6 ?
    O1 Si1 O2B . . 117.9(5) ?
    O1 Si1 O2A . . 106.10(19) ?
    O1 Si1 O3A . . 103.2(3) ?
    O2B Si1 O3A . . 103.0(8) ?
    O2A Si1 O3A . . 112.9(5) ?
    O1 Si1 O3B . . 109.3(5) ?
    O2B Si1 O3B . . 108.8(9) ?
    O2A Si1 O3B . . 120.3(7) ?
    O1 Si1 C9 . . 111.97(11) ?
    O2B Si1 C9 . . 103.9(6) ?
    O2A Si1 C9 . . 105.3(3) ?
    O3A Si1 C9 . . 117.0(3) ?
    O3B Si1 C9 . . 103.9(4) ?
    C11B O1 C11A . . 53.1(5) ?
    C11B O1 Si1 . . 136.6(7) ?
    C11A O1 Si1 . . 126.6(2) ?
    O1 C11A C12A . . 108.8(3) ?
    O1 C11A H11A . . 109.9 ?
    C12A C11A H11A . . 109.9 ?
    O1 C11A H11B . . 109.9 ?
    C12A C11A H11B . . 109.9 ?
    H11A C11A H11B . . 108.3 ?
    C11A C12A H12A . . 109.5 ?
    C11A C12A H12B . . 109.5 ?
    H12A C12A H12B . . 109.5 ?
    C11A C12A H12C . . 109.5 ?
    H12A C12A H12C . . 109.5 ?
    H12B C12A H12C . . 109.5 ?
    C21A O2A Si1 . . 126.0(5) ?
    O2A C21A C22A . . 108.5(5) ?
    O2A C21A H21A . . 110.0 ?
    C22A C21A H21A . . 110.0 ?
    O2A C21A H21B . . 110.0 ?
    C22A C21A H21B . . 110.0 ?
    H21A C21A H21B . . 108.4 ?
    C21A C22A H22A . . 109.5 ?
    C21A C22A H22B . . 109.5 ?
    H22A C22A H22B . . 109.5 ?
    C21A C22A H22C . . 109.5 ?
    H22A C22A H22C . . 109.5 ?
    H22B C22A H22C . . 109.5 ?
    C31A O3A Si1 . . 117.6(6) ?
    O3A C31A C32A . . 109.8(6) ?
    O3A C31A H31A . . 109.7 ?
    C32A C31A H31A . . 109.7 ?
    O3A C31A H31B . . 109.7 ?
    C32A C31A H31B . . 109.7 ?
    H31A C31A H31B . . 108.2 ?
    C31A C32A H32A . . 109.5 ?
    C31A C32A H32B . . 109.5 ?
    H32A C32A H32B . . 109.5 ?
    C31A C32A H32C . . 109.5 ?
    H32A C32A H32C . . 109.5 ?
    H32B C32A H32C . . 109.5 ?
    O1 C11B C12B . . 104.5(9) ?
    O1 C11B H11C . . 110.9 ?
    C12B C11B H11C . . 110.9 ?
    O1 C11B H11D . . 110.9 ?
    C12B C11B H11D . . 110.9 ?
    H11C C11B H11D . . 108.9 ?
    C11B C12B H12D . . 109.5 ?
    C11B C12B H12E . . 109.5 ?
    H12D C12B H12E . . 109.5 ?
    C11B C12B H12F . . 109.5 ?
    H12D C12B H12F . . 109.5 ?
    H12E C12B H12F . . 109.5 ?
    C21B O2B Si1 . . 116.6(9) ?
    O2B C21B C22B . . 110.2(11) ?
    O2B C21B H21C . . 109.6 ?
    C22B C21B H21C . . 109.6 ?
    O2B C21B H21D . . 109.6 ?
    C22B C21B H21D . . 109.6 ?
    H21C C21B H21D . . 108.1 ?
    C21B C22B H22D . . 109.5 ?
    C21B C22B H22E . . 109.5 ?
    H22D C22B H22E . . 109.5 ?
    C21B C22B H22F . . 109.5 ?
    H22D C22B H22F . . 109.5 ?
    H22E C22B H22F . . 109.5 ?
    C31B O3B Si1 . . 134.5(8) ?
    O3B C31B C32B . . 110.4(11) ?
    O3B C31B H31C . . 109.6 ?
    C32B C31B H31C . . 109.6 ?
    O3B C31B H31D . . 109.6 ?
    C32B C31B H31D . . 109.6 ?
    H31C C31B H31D . . 108.1 ?
    C31B C32B H32D . . 109.5 ?
    C31B C32B H32E . . 109.5 ?
    H32D C32B H32E . . 109.5 ?
    C31B C32B H32F . . 109.5 ?
    H32D C32B H32F . . 109.5 ?
    H32E C32B H32F . . 109.5 ?
    C1 N1 C6 . 3_655 113.09(17) ?
    C1 N1 C7 . . 112.57(18) ?
    C6 N1 C7 3_655 . 105.79(17) ?
    C1 N1 C5 . 3_655 108.91(17) ?
    C6 N1 C5 3_655 3_655 107.02(17) ?
    C7 N1 C5 . 3_655 109.24(18) ?
    C6 N2 C2 . . 114.02(18) ?
    C6 N2 C3 . . 108.95(19) ?
    C2 N2 C3 . . 111.64(19) ?
loop_
    _geom_torsion_atom_site_label_1
    _geom_torsion_atom_site_label_2
    _geom_torsion_atom_site_label_3
    _geom_torsion_atom_site_label_4
    _geom_torsion_site_symmetry_1
    _geom_torsion_site_symmetry_2
    _geom_torsion_site_symmetry_3
    _geom_torsion_site_symmetry_4
    _geom_torsion
    _geom_torsion_publ_flag
    N1 C1 C2 N2 . . . . -67.5(3) ?
    N2 C3 C4 C5 . . . . -52.3(3) ?
    C3 C4 C5 N1 . . . 3_655 48.6(3) ?
    N1 C7 C8 C9 . . . . -170.30(19) ?
    C7 C8 C9 Si1 . . . . -175.74(16) ?
    C8 C9 Si1 O1 . . . . -46.8(2) ?
    C8 C9 Si1 O2B . . . . -175.2(6) ?
    C8 C9 Si1 O2A . . . . -161.7(2) ?
    C8 C9 Si1 O3A . . . . 72.0(5) ?
    C8 C9 Si1 O3B . . . . 71.0(6) ?
    O2B Si1 O1 C11B . . . . -70.0(11) ?
    O2A Si1 O1 C11B . . . . -76.2(9) ?
    O3A Si1 O1 C11B . . . . 42.7(9) ?
    O3B Si1 O1 C11B . . . . 54.8(10) ?
    C9 Si1 O1 C11B . . . . 169.4(8) ?
    O2B Si1 O1 C11A . . . . -142.4(8) ?
    O2A Si1 O1 C11A . . . . -148.7(4) ?
    O3A Si1 O1 C11A . . . . -29.7(5) ?
    O3B Si1 O1 C11A . . . . -17.6(7) ?
    C9 Si1 O1 C11A . . . . 97.0(3) ?
    C11B O1 C11A C12A . . . . 19.5(9) ?
    Si1 O1 C11A C12A . . . . 144.5(3) ?
    O1 Si1 O2A C21A . . . . 58.1(6) ?
    O2B Si1 O2A C21A . . . . -97(4) ?
    O3A Si1 O2A C21A . . . . -54.2(6) ?
    O3B Si1 O2A C21A . . . . -66.3(7) ?
    C9 Si1 O2A C21A . . . . 177.0(5) ?
    Si1 O2A C21A C22A . . . . 141.1(5) ?
    O1 Si1 O3A C31A . . . . -178.7(7) ?
    O2B Si1 O3A C31A . . . . -55.4(9) ?
    O2A Si1 O3A C31A . . . . -64.5(8) ?
    O3B Si1 O3A C31A . . . . 62(4) ?
    C9 Si1 O3A C31A . . . . 57.9(9) ?
    Si1 O3A C31A C32A . . . . -112.4(8) ?
    C11A O1 C11B C12B . . . . -9.4(8) ?
    Si1 O1 C11B C12B . . . . -116.4(10) ?
    O1 Si1 O2B C21B . . . . 51.5(14) ?
    O2A Si1 O2B C21B . . . . 79(4) ?
    O3A Si1 O2B C21B . . . . -61.4(13) ?
    O3B Si1 O2B C21B . . . . -73.6(13) ?
    C9 Si1 O2B C21B . . . . 176.1(11) ?
    Si1 O2B C21B C22B . . . . -162.0(13) ?
    O1 Si1 O3B C31B . . . . 154.0(16) ?
    O2B Si1 O3B C31B . . . . -76.0(19) ?
    O2A Si1 O3B C31B . . . . -83.0(18) ?
    O3A Si1 O3B C31B . . . . -142(6) ?
    C9 Si1 O3B C31B . . . . 34.3(19) ?
    Si1 O3B C31B C32B . . . . 67.1(19) ?
    C2 C1 N1 C6 . . . 3_655 60.8(3) ?
    C2 C1 N1 C7 . . . . -59.0(3) ?
    C2 C1 N1 C5 . . . 3_655 179.6(2) ?
    C8 C7 N1 C1 . . . . -49.9(3) ?
    C8 C7 N1 C6 . . . 3_655 -173.89(19) ?
    C8 C7 N1 C5 . . . 3_655 71.2(3) ?
    N1 C6 N2 C2 3_655 . . . 162.99(18) ?
    N1 C6 N2 C3 3_655 . . . -71.6(2) ?
    C1 C2 N2 C6 . . . . -60.5(3) ?
    C1 C2 N2 C3 . . . . 175.5(2) ?
    C4 C3 N2 C6 . . . . 63.8(3) ?
    C4 C3 N2 C2 . . . . -169.4(2) ?
data_global
_journal_date_recd_electronic     2009-09-10
_journal_date_accepted     2009-09-21
_journal_name_full     'Acta Crystallographica, Section E'
_journal_year     2009
_journal_volume     65
_journal_issue     10
_journal_page_first     o2531
_journal_page_last     o2531
_journal_paper_category     QO
_journal_coeditor_code     RK2168
_publ_contact_author_name     'ROUSSELIN Yoann'
_publ_contact_author_address
;
ICMUB
UMR5260
CNRS--UNIV. BOURGOGNE
9 Avenue Alain Savary
21078 Dijon Cedex
France
;
_publ_contact_author_email     'Yoann.Rousselin@u-bourgogne.fr'
_publ_contact_author_fax     '+33 (0)3 80 39 3835'
_publ_contact_author_phone     '+33 (0)3 80 39 38 35'
_publ_section_title
;
1,8-Bis[3-(triethoxysilyl)propyl]-1,8-diazoniatricyclo[9.3.1.1^4,8^]hexadecane
diiodide
;
loop_
    _publ_author_name
    _publ_author_footnote
    _publ_author_address
    'Yoann, Rousselin' .
;
ICMUB
UMR5260
CNRS--Universit\'e de Bourgogne
9 Avenue Alain Savary
21078 Dijon Cedex
France
;
    'Franck, Denat' .
;
ICMUB
UMR5260
CNRS--Universit\'e de Bourgogne
9 Avenue Alain Savary
21078 Dijon Cedex
France
;
    'Benedicte, Lebeau' .
;
LMPC
UMR 7016
CNRS--ENSCMu--UHA
3 Rue A. Werner
68093 Mulhouse cedex
France
;
    'Alain, Walcarius' .
;
LCPME
UMR 7564
CNRS--Nancy Universit\'e
405 Rue de Vandoeuvre
54600 Villers-les-Nancy
France
;
