# Supplementary material for: 1,8-Bis[3-(triethoxy­silyl)prop­yl]-1,8-diazo­niatricyclo­[9.3.1.14,8]hexa­decane diiodide
Source: Acta Crystallogr Sect E Struct Rep Online. 2009 Sep 26;65(Pt 10):o2531. doi: 10.1107/S1600536809038112 (PMC2970304; doi:10.1107/S1600536809038112)
Supplement: Supplementary file 2 [file e-65-o2531-Isup2.hkl]

#
# h,k,l, Fc-squared, Fo-squared, sigma(Fo-squared) and status flag
#
data_I
_shelx_title ' 06yr873 in P 21/c'
_shelx_refln_list_code          4
_shelx_F_calc_maximum      256.32
_exptl_crystal_F_000       912.00
_reflns_d_resolution_high  0.7706
 
loop_
 _symmetry_equiv_pos_as_xyz
 'x, y, z'
 '-x, y+1/2, -z+1/2'
 '-x, -y, -z'
 'x, -y-1/2, z-1/2'
 
_cell_length_a    15.0484
_cell_length_b     8.4229
_cell_length_c    16.5921
_cell_angle_alpha  90.000
_cell_angle_beta  101.808
_cell_angle_gamma  90.000
 
_shelx_F_squared_multiplier     1.000
 
loop_
 _refln_index_h
 _refln_index_k
 _refln_index_l
 _refln_F_squared_calc
 _refln_F_squared_meas
 _refln_F_squared_sigma
 _refln_observed_status
   3   0   0     3160.35     3425.60     49.59 o
   5   0   0     4852.42     5261.70     91.13 o
   6   0   0    22426.66    25092.91    502.58 o
   7   0   0    13293.75    13825.69    250.62 o
   8   0   0     5412.31     6230.68    131.34 o
   9   0   0    20244.89    22188.66    493.20 o
  10   0   0      122.81      186.29      8.04 o
  11   0   0      373.06      324.33     14.74 o
  12   0   0     3553.95     3972.41    136.70 o
  13   0   0    10865.67    12378.26    379.28 o
  14   0   0      396.55      439.59     30.83 o
  15   0   0     3490.44     3944.26    186.29 o
  16   0   0     1423.09     1580.12    127.32 o
  17   0   0      442.07      556.19     77.73 o
  18   0   0        6.54       33.51     68.35 o
  19   0   0      668.84      636.60    108.56 o
   2   1   0    21962.37    21589.57    700.26 o
   3   1   0     1837.97     1987.82     24.58 o
   4   1   0    16101.58    16320.34    191.76 o
   5   1   0     5767.61     5957.24     71.54 o
   6   1   0      187.45      254.29      6.11 o
   7   1   0      295.40      297.04     10.05 o
   8   1   0     2637.74     2838.54     38.30 o
   9   1   0     3136.54     3334.96     46.91 o
  10   1   0     2121.78     2301.82     52.27 o
  11   1   0     4987.45     5367.29     92.08 o
  12   1   0       42.22       43.05     14.07 o
  13   1   0      537.95      620.33     30.28 o
  14   1   0      384.87      406.39     28.38 o
  15   1   0      750.39      904.07     43.05 o
  16   1   0       40.94       76.36     72.37 o
  17   1   0     1210.62     1490.73     94.64 o
  18   1   0      122.59      147.53    153.46 o
  19   1   0      126.86       69.82     54.95 o
   0   2   0    48923.86    49282.97   4604.32 o
   1   2   0      404.85      407.05      5.68 o
   2   2   0     4212.35     4204.30    129.33 o
   3   2   0    12651.02    12683.18    340.42 o
   4   2   0    30292.23    30238.38    415.38 o
   5   2   0     1891.72     1885.05     60.98 o
   6   2   0      394.54      365.50      6.90 o
   7   2   0      432.23      381.40      8.37 o
   8   2   0       10.24       25.02      9.38 o
   9   2   0     4141.19     4014.43     49.79 o
  10   2   0       39.05       53.20     18.76 o
  11   2   0      111.65      120.02     18.76 o
  12   2   0     1209.77     1211.83     60.31 o
  13   2   0     1527.27     1573.48     46.73 o
  14   2   0        8.69       15.84     17.42 o
  15   2   0       72.72       77.15     21.55 o
  16   2   0      340.73      369.98     94.49 o
  17   2   0      109.87       50.97     37.74 o
  18   2   0       69.90       21.54     49.34 o
   1   3   0     8266.66     8092.75    115.93 o
   2   3   0    23352.19    22790.91   1023.26 o
   3   3   0      827.09      877.79     22.78 o
   4   3   0    20363.83    19999.57    688.20 o
   5   3   0    18467.56    18645.38    803.46 o
   6   3   0      214.91      211.09     17.42 o
   7   3   0     3741.08     3860.01    133.35 o
   8   3   0     9481.90     9581.30    198.35 o
   9   3   0     4197.45     4198.42     61.22 o
  10   3   0     3811.77     4123.95     65.88 o
  11   3   0     8919.13     9287.64    139.38 o
  12   3   0       39.02       27.21     10.15 o
  13   3   0     1571.05     1693.43     44.83 o
  14   3   0     2085.14     2118.16     62.46 o
  15   3   0     1023.50     1113.65     43.88 o
  16   3   0      438.15      389.82     50.52 o
  17   3   0     2322.50     2297.30    271.39 o
  18   3   0      215.34      203.94     51.84 o
   0   4   0    17716.82    17964.88    556.86 o
   1   4   0      605.09      593.54     29.48 o
   2   4   0     5264.03     5338.47     69.53 o
   3   4   0     4440.72     4406.80    245.93 o
   4   4   0     2648.44     2693.52    201.03 o
   5   4   0      152.94      159.49     20.77 o
   6   4   0     6701.96     6584.96    129.33 o
   7   4   0     3667.00     3560.15    179.59 o
   8   4   0     2444.49     2355.08     71.70 o
   9   4   0     3034.11     3012.21     43.42 o
  10   4   0      681.90      727.76     58.30 o
  11   4   0       59.01       45.12     15.41 o
  12   4   0      864.35      813.77     78.40 o
  13   4   0     2090.52     2081.95     47.06 o
  14   4   0        1.25       14.85     26.13 o
  15   4   0     1259.09     1296.94     54.34 o
  16   4   0      117.18       72.35     34.58 o
  17   4   0       14.15      -27.23     56.29 o
   1   5   0      617.86      606.39     22.11 o
   2   5   0        5.75       18.09      5.69 o
   3   5   0      196.96      173.58     22.11 o
   4   5   0      228.39      245.87     26.80 o
   5   5   0      898.95      974.97     19.43 o
   6   5   0      136.21      116.32     10.05 o
   7   5   0      887.75      936.28     18.62 o
   8   5   0     1627.35     1556.26     32.17 o
   9   5   0       78.43      118.25     11.99 o
  10   5   0       63.64       86.33     12.06 o
  11   5   0       10.65        1.06     25.46 o
  12   5   0       49.33       12.15     25.46 o
  13   5   0       53.56       67.73     47.58 o
  14   5   0      275.35      338.00     28.01 o
  15   5   0       59.01       57.36     39.54 o
  16   5   0      641.02      612.67     52.59 o
   0   6   0    13008.11    12821.30    512.63 o
   1   6   0     1107.30     1071.22     42.89 o
   2   6   0     2959.64     3145.22    117.27 o
   3   6   0     8474.49     8410.89    208.40 o
   4   6   0     5264.82     5426.99    130.67 o
   5   6   0     1287.42     1258.99     24.92 o
   6   6   0     6739.02     6909.26    203.71 o
   7   6   0     2106.62     1996.14     41.55 o
   8   6   0      248.76      243.45     20.77 o
   9   6   0     3064.85     3308.89     81.75 o
  10   6   0     1149.99     1245.20     29.13 o
  11   6   0      174.88      162.93     18.09 o
  12   6   0     2180.61     2118.10     61.68 o
  13   6   0     1379.23     1318.51     45.12 o
  14   6   0        3.95       22.09     25.53 o
  15   6   0      514.87      401.00     56.01 o
   1   7   0     2403.67     2371.69     47.57 o
   2   7   0     5008.13     5089.06    175.57 o
   3   7   0       94.22      130.62     15.07 o
   4   7   0     2890.21     3080.31     54.79 o
   5   7   0     2714.55     2691.20    111.24 o
   6   7   0       90.45      137.26     16.66 o
   7   7   0     1141.63     1152.15     31.50 o
   8   7   0     1927.01     2081.02     83.76 o
   9   7   0      532.08      552.12     21.54 o
  10   7   0      579.96      536.85    100.52 o
  11   7   0     1729.25     1657.71     50.58 o
  12   7   0       89.29       59.21     28.14 o
  13   7   0      102.43       39.76     28.81 o
  14   7   0      327.99      222.47     71.80 o
   0   8   0     1101.67     1162.92     59.85 o
   1   8   0      351.32      404.81     27.39 o
   2   8   0       64.96      118.29     44.90 o
   3   8   0        9.65       44.51     17.93 o
   4   8   0       31.18       87.97     18.95 o
   5   8   0      326.84      463.12     43.56 o
   6   8   0       30.13      104.51     73.04 o
   7   8   0      132.57      169.24     30.83 o
   8   8   0        8.27       28.07     25.46 o
   9   8   0       45.37       77.32     39.54 o
  10   8   0        9.93       27.41     20.93 o
  11   8   0       60.51       73.80     26.88 o
  12   8   0        0.44        8.63     25.68 o
  13   8   0      129.99      146.73     48.92 o
   1   9   0     1393.01     1480.28     75.05 o
   2   9   0     1617.06     1658.99     69.02 o
   3   9   0        0.39       15.62     21.25 o
   4   9   0     1316.32     1303.00     56.01 o
   5   9   0     1526.07     1567.18     58.58 o
   6   9   0      100.39       75.45     27.57 o
   7   9   0      791.90      754.31     52.36 o
   8   9   0     1313.37     1279.70    135.36 o
   9   9   0      124.08      174.51     28.40 o
  10   9   0      363.70      291.77     62.99 o
   0  10   0     1249.22     1362.13    156.81 o
   1  10   0      324.08      384.25     74.38 o
   2  10   0      155.49      147.44     32.68 o
   3  10   0      549.10      587.55     87.78 o
   4  10   0      140.96      161.05     36.50 o
   5  10   0      262.60      238.07     81.75 o
   6  10   0     1837.67     1840.05    253.97 o
   7  10   0      969.87      990.90     80.51 o
 -19   1   1        1.66       14.66     42.37 o
 -18   1   1     1151.66     1405.78    107.39 o
 -17   1   1     1639.00     2016.64    113.92 o
 -16   1   1        2.26        6.44     26.08 o
 -15   1   1     1560.27     1633.48     59.34 o
 -14   1   1      873.41     1136.98     39.67 o
 -13   1   1      242.79      223.78     24.30 o
 -12   1   1     1283.72     1567.18     45.57 o
 -11   1   1     3835.60     3892.22     56.77 o
 -10   1   1       50.09       71.13      7.37 o
  -9   1   1    16999.95    18624.81    392.68 o
  -8   1   1     6877.41     7445.56     91.87 o
  -7   1   1      858.54      965.06     16.08 o
  -6   1   1     8348.56     8684.45    153.46 o
  -5   1   1    21458.93    22504.32    241.26 o
  -4   1   1     4027.65     4136.25     44.27 o
  -3   1   1    11786.66    11867.90    385.98 o
  -2   1   1    35306.29    34485.86    584.93 o
  -1   1   1        4.59       11.75      2.01 o
   1   1   1      392.20      348.55     21.44 o
   2   1   1     1844.40     1897.00     26.33 o
   3   1   1    10869.46    11225.19    370.57 o
   4   1   1    15383.37    15100.33    206.00 o
   5   1   1        5.83       16.08      2.23 o
   6   1   1     4604.69     4602.28    105.88 o
   7   1   1     6626.44     6617.41    107.03 o
   8   1   1      587.76      564.91     11.37 o
   9   1   1       31.44       44.47      7.37 o
  10   1   1     4113.38     4020.06    105.21 o
  11   1   1     2775.94     3027.82     64.25 o
  12   1   1     1785.90     1895.77     71.70 o
  13   1   1     1849.36     2221.32     64.42 o
  14   1   1      399.61      416.50     23.45 o
  15   1   1        0.72      -36.20     36.20 o
  16   1   1      597.96      701.05     55.06 o
  17   1   1      525.03      703.52     66.40 o
  18   1   1        1.21       24.08     79.07 o
 -18   2   1      161.38      228.33     48.22 o
 -17   2   1      957.05      899.41    103.87 o
 -16   2   1      438.21      413.03     92.48 o
 -15   2   1       37.26       28.56     18.03 o
 -14   2   1     1357.21     1292.30     87.78 o
 -13   2   1     5376.58     6000.72    133.63 o
 -12   2   1       17.18       24.00      9.38 o
 -11   2   1     7694.69     7843.25    227.17 o
 -10   2   1     3696.69     3679.02     97.84 o
  -9   2   1      833.46      811.47     20.77 o
  -8   2   1      772.11      795.76     39.54 o
  -7   2   1    19073.95    18658.00    256.63 o
  -6   2   1     4142.70     3926.98     49.80 o
  -5   2   1     7304.55     7057.23     87.27 o
  -4   2   1    12001.22    11524.73    163.51 o
  -3   2   1     1456.34     1540.27     19.41 o
  -2   2   1     9718.06    10212.89    119.41 o
  -1   2   1    31897.38    31347.02    478.74 o
   0   2   1    35456.45    35960.10    562.27 o
   1   2   1      514.79      491.05     16.08 o
   2   2   1    43317.71    41977.16   2878.12 o
   3   2   1     9259.93     9215.97    432.22 o
   4   2   1        3.29       16.74     12.73 o
   5   2   1     5126.82     4766.89     79.07 o
   6   2   1    13786.46    13803.20    648.00 o
   7   2   1      204.66      207.20     12.06 o
   8   2   1    10035.35    10692.45    153.04 o
   9   2   1     5256.73     4821.16     74.39 o
  10   2   1      759.04      727.12     41.55 o
  11   2   1     2542.04     2412.94    158.82 o
  12   2   1     2294.79     2457.47     76.39 o
  13   2   1      731.86      705.57     29.33 o
  14   2   1     1739.79     1916.71     71.70 o
  15   2   1     2549.43     2985.98    139.49 o
  16   2   1       20.73      -39.65     39.77 o
  17   2   1      253.01      211.44     80.41 o
  18   2   1      186.53      222.91     53.99 o
 -18   3   1        0.18       -7.24     48.25 o
 -17   3   1        0.87      -34.10     34.10 o
 -16   3   1      298.47      338.52     76.39 o
 -15   3   1       11.44       35.99     30.15 o
 -14   3   1      518.31      532.17     29.20 o
 -13   3   1      718.03      695.07     32.17 o
 -12   3   1      828.78      797.06     29.48 o
 -11   3   1      148.18      189.61     13.79 o
 -10   3   1       15.75       42.15     16.08 o
  -9   3   1      332.48      326.71     10.51 o
  -8   3   1      216.60      210.91      7.69 o
  -7   3   1       95.47       87.51      6.43 o
  -6   3   1      448.73      513.86     36.19 o
  -5   3   1      981.08     1194.86     52.94 o
  -4   3   1     2318.00     2606.81    176.24 o
  -3   3   1     5398.30     5646.42    230.52 o
  -2   3   1      110.28       48.93      2.84 o
  -1   3   1        4.90        8.71      2.84 o
   0   3   1     2223.75     2385.33     57.63 o
   1   3   1      982.24     1064.35     15.44 o
   2   3   1     1100.89     1219.04     58.30 o
   3   3   1     1451.25     1516.50     21.18 o
   4   3   1     5563.18     5732.93    240.57 o
   5   3   1     2026.55     2107.32     58.30 o
   6   3   1      115.41      103.91      5.99 o
   7   3   1       79.96       66.34      5.04 o
   8   3   1      416.75      412.15     30.15 o
   9   3   1      140.44      162.30      7.91 o
  10   3   1        0.39       25.02     17.42 o
  11   3   1       23.52       31.72      8.39 o
  12   3   1      321.89      291.06     26.80 o
  13   3   1      688.39      643.72     30.15 o
  14   3   1       68.08       65.67     21.25 o
  15   3   1        0.08       16.52     81.75 o
  16   3   1        6.34      -42.24     54.95 o
  17   3   1      200.86      199.92     44.37 o
  18   3   1       85.82       55.32     50.32 o
 -17   4   1      574.64      596.42    110.57 o
 -16   4   1      375.58      349.20     50.26 o
 -15   4   1        1.34       -3.79     21.73 o
 -14   4   1      591.96      620.94     27.43 o
 -13   4   1     3318.99     3553.10     75.91 o
 -12   4   1      337.67      312.34     14.81 o
 -11   4   1     2495.41     2463.02     54.95 o
 -10   4   1     1078.61     1111.80     22.80 o
  -9   4   1      432.08      452.24     13.14 o
  -8   4   1      160.32      163.00     14.74 o
  -7   4   1     6814.64     6721.83     93.25 o
  -6   4   1      588.69      546.02     13.52 o
  -5   4   1     5331.46     5544.24    292.17 o
  -4   4   1    12746.33    12633.38    639.28 o
  -3   4   1     3922.94     3773.81     56.92 o
  -2   4   1      169.78      151.55      5.69 o
  -1   4   1     5636.90     5092.76     69.10 o
   0   4   1    16688.45    17119.30    357.17 o
   1   4   1      564.54      593.04     11.15 o
   2   4   1    20046.42    20691.08    612.48 o
   3   4   1     5550.04     5619.70    161.50 o
   4   4   1      457.21      510.82     12.37 o
   5   4   1     1639.72     1432.95     23.10 o
   6   4   1     4521.55     4331.22    199.69 o
   7   4   1       34.40       30.69     10.72 o
   8   4   1     7351.20     7729.12     99.36 o
   9   4   1     3470.95     3384.17     51.95 o
  10   4   1      527.50      489.33     15.46 o
  11   4   1     1537.42     1452.57    132.68 o
  12   4   1     1946.04     1990.74     80.41 o
  13   4   1      490.49      453.30     25.05 o
  14   4   1     1205.06     1238.66     61.65 o
  15   4   1      791.98      747.60     44.74 o
  16   4   1        0.98      -34.12     34.12 o
  17   4   1       39.11      -19.65     36.71 o
 -17   5   1      406.73      417.32    105.21 o
 -16   5   1      750.66      662.35    152.11 o
 -15   5   1     2279.67     2086.87    116.60 o
 -14   5   1      508.82      450.03     75.05 o
 -13   5   1      248.22      224.33     52.94 o
 -12   5   1     1223.81     1241.03     80.41 o
 -11   5   1     1031.19     1077.99     48.92 o
 -10   5   1        0.64        0.64      9.13 o
  -9   5   1    10325.00     9919.69    142.74 o
  -8   5   1     4585.10     4550.56     66.35 o
  -7   5   1     3503.75     3650.15    235.21 o
  -6   5   1     4216.20     4275.84    141.39 o
  -5   5   1     7727.99     7685.64    101.07 o
  -4   5   1     2340.25     2669.13     66.34 o
  -3   5   1     8404.67     8333.98    302.89 o
  -2   5   1     8828.67     8276.68    144.74 o
  -1   5   1     1671.93     1938.94     64.33 o
   0   5   1    15811.14    16053.07    316.96 o
   1   5   1     7783.37     7667.24    333.04 o
   2   5   1     2188.33     2207.98    148.09 o
   3   5   1     1790.72     1673.80     27.47 o
   4   5   1    17043.64    16806.19    623.87 o
   5   5   1      939.84      925.57     44.23 o
   6   5   1     7074.65     7073.93    170.21 o
   7   5   1     3500.54     3581.79     53.44 o
   8   5   1      568.37      651.00     38.20 o
   9   5   1      110.90      102.05     36.19 o
  10   5   1     5449.33     5435.78    152.78 o
  11   5   1     2488.84     2384.28     45.03 o
  12   5   1      903.03      848.21     66.34 o
  13   5   1     1642.28     1720.40     82.42 o
  14   5   1      195.07      162.22     28.89 o
  15   5   1       52.50       33.49     34.12 o
  16   5   1      672.79      483.90     83.09 o
 -16   6   1       32.25      -27.19     54.94 o
 -15   6   1        5.60        5.03     48.92 o
 -14   6   1      102.10       65.99     54.28 o
 -13   6   1      357.48      349.77     74.38 o
 -12   6   1       31.57       33.13     18.03 o
 -11   6   1      914.00      914.96     28.61 o
 -10   6   1      249.10      245.12     24.79 o
  -9   6   1      136.48      168.16     18.03 o
  -8   6   1        0.86        2.14      8.92 o
  -7   6   1      561.55      535.57     60.31 o
  -6   6   1      920.68      932.36     53.61 o
  -5   6   1     2551.43     2556.65    166.86 o
  -4   6   1      863.74      879.83     47.58 o
  -3   6   1      220.80      211.70     30.15 o
  -2   6   1       70.32       95.52     16.08 o
  -1   6   1        8.33       25.46     16.08 o
   0   6   1       10.70       12.66      8.37 o
   1   6   1      928.88      942.56     21.51 o
   2   6   1     3586.94     3693.32    145.41 o
   3   6   1       85.26       74.88     27.47 o
   4   6   1      628.12      680.89     21.30 o
   5   6   1      151.73      194.75     15.41 o
   6   6   1      356.93      368.46     14.12 o
   7   6   1      244.77      224.28     54.28 o
   8   6   1     1283.69     1302.93     94.49 o
   9   6   1      269.39      264.53     56.96 o
  10   6   1        2.85      -12.37     12.37 o
  11   6   1       10.11      -12.06     14.78 o
  12   6   1        0.87        4.84     23.45 o
  13   6   1      145.90      211.32     25.29 o
  14   6   1        6.47       65.83     38.91 o
  15   6   1      383.12      371.31     52.36 o
 -14   7   1      694.93      719.11    179.59 o
 -13   7   1       33.44       18.12     71.70 o
 -12   7   1      733.43      706.10     77.73 o
 -11   7   1      242.73      177.02     20.60 o
 -10   7   1        2.03       44.94     16.90 o
  -9   7   1      973.02     1038.24     62.99 o
  -8   7   1     1492.12     1778.94     38.24 o
  -7   7   1        2.89       64.36     22.11 o
  -6   7   1     1689.48     1705.33    107.22 o
  -5   7   1     3585.90     3564.48    130.00 o
  -4   7   1        3.52       22.87     13.84 o
  -3   7   1     3276.27     3247.11     59.26 o
  -2   7   1     2644.27     2925.61     99.85 o
  -1   7   1      914.73      863.54     98.51 o
   0   7   1      402.69      409.60     53.61 o
   1   7   1     2048.23     2147.44     40.79 o
   2   7   1        0.70       20.40     23.45 o
   3   7   1     2115.86     2345.24    118.61 o
   4   7   1     1220.95     1246.85     73.71 o
   5   7   1       13.03       27.15      9.46 o
   6   7   1      642.03      565.38     30.83 o
   7   7   1     1777.10     1869.02     49.59 o
   8   7   1      327.01      341.83     20.10 o
   9   7   1      661.65      710.65     39.54 o
  10   7   1     1497.00     1462.45     87.11 o
  11   7   1       78.83       65.93     21.54 o
  12   7   1      115.43      104.87     48.92 o
  13   7   1      358.23      341.52     50.86 o
  14   7   1      503.06      478.28     61.25 o
 -13   8   1      996.97      848.28    181.60 o
 -12   8   1       54.84       61.22     31.54 o
 -11   8   1      749.53      731.90     38.45 o
 -10   8   1     1354.65     1393.91    168.20 o
  -9   8   1       46.13       26.56     19.62 o
  -8   8   1      938.77      891.75     33.10 o
  -7   8   1     3083.88     3143.55     78.17 o
  -6   8   1      753.17      805.05     60.31 o
  -5   8   1     2041.63     2000.94    221.14 o
  -4   8   1     4162.05     4247.18     88.61 o
  -3   8   1     1124.25     1161.86     37.74 o
  -2   8   1      507.51      578.78     27.39 o
  -1   8   1     5418.75     5521.70    117.94 o
   0   8   1     2646.30     2855.72     65.94 o
   1   8   1       60.32       72.56     14.67 o
   2   8   1     2509.72     2797.12     58.93 o
   3   8   1      948.80      953.49     29.30 o
   4   8   1      971.04      966.23     32.67 o
   5   8   1     3080.72     2984.70     67.17 o
   6   8   1     2486.57     2613.16     61.28 o
   7   8   1        0.64        5.13     21.66 o
   8   8   1     2991.26     2943.09     91.65 o
   9   8   1     1510.53     1452.12     57.58 o
  10   8   1        7.66      -10.85     49.59 o
  11   8   1      853.69      807.19    136.70 o
  12   8   1     1404.45     1228.36     74.27 o
 -10   9   1       83.04       83.57     30.93 o
  -9   9   1      609.34      579.44     58.30 o
  -8   9   1       69.00       65.77     32.17 o
  -7   9   1      144.86      182.06     32.88 o
  -6   9   1      123.06      137.19     98.51 o
  -5   9   1       17.36       73.12     26.40 o
  -4   9   1        0.17       16.64     21.81 o
  -3   9   1      415.41      438.88     56.96 o
  -2   9   1      732.24      812.53     36.92 o
  -1   9   1       43.41       67.73     22.73 o
   0   9   1      697.91      768.78     37.40 o
   1   9   1      323.71      416.38     38.20 o
   2   9   1      175.38      234.75     27.66 o
   3   9   1       38.89       95.18     73.71 o
   4   9   1     1222.40     1285.00     51.42 o
   5   9   1      338.93      371.17     73.04 o
   6   9   1      218.10      254.44     34.24 o
   7   9   1      241.97      277.62     49.42 o
   8   9   1       68.08       93.19     46.36 o
   9   9   1        5.68       10.56     27.74 o
  10   9   1      191.31      162.66     42.02 o
  -7  10   1      302.94      328.14    107.89 o
  -6  10   1       42.52       81.79     43.22 o
  -5  10   1        1.22       -6.60     31.98 o
  -4  10   1      538.58      526.52     38.30 o
  -3  10   1      706.22      782.19     49.25 o
  -2  10   1       79.06      107.61     30.74 o
  -1  10   1     1028.26     1057.47     57.28 o
   0  10   1      179.19      228.78     37.42 o
   1  10   1       28.74       52.48     26.70 o
   2  10   1      228.49      205.43     40.16 o
   3  10   1      697.69      642.54     70.36 o
   4  10   1        3.81       51.02     37.96 o
   5  10   1      752.72      740.43     64.74 o
   6  10   1      120.23      105.87     49.21 o
   7  10   1      332.71      285.47     51.55 o
 -19   0   2      437.79      356.50    121.96 o
 -18   0   2      334.47      599.08     85.77 o
 -17   0   2      612.33      584.34     57.63 o
 -16   0   2      433.48      373.92     44.23 o
 -15   0   2     1016.90     1216.92     58.97 o
 -14   0   2     1717.54     1813.32     79.07 o
 -13   0   2     2814.17     2948.48    112.58 o
 -12   0   2     1960.09     1860.22     52.27 o
 -11   0   2    16229.75    17362.53    335.05 o
 -10   0   2      311.46      364.54     14.74 o
  -9   0   2     6529.00     6926.25    108.56 o
  -8   0   2     4824.89     4962.83     81.75 o
  -7   0   2     9699.44    10251.33    176.91 o
  -6   0   2       14.66       22.78      4.02 o
  -5   0   2    35850.06    35107.02    680.83 o
  -4   0   2    10001.46     9626.79    156.81 o
  -3   0   2    14347.65    14172.81    227.84 o
  -2   0   2     8706.97     8711.42    219.80 o
   3   0   2    12947.25    13167.65    335.05 o
   4   0   2    15713.74    15459.42    419.49 o
   5   0   2    12540.76    12970.63    305.57 o
   6   0   2     7567.60     8050.69    186.29 o
   7   0   2     3537.91     3957.67     99.18 o
   8   0   2    11881.33    12888.88    278.77 o
   9   0   2     4119.89     4338.29    144.74 o
  10   0   2     8536.11     8514.41    183.61 o
  11   0   2     8951.87     9908.24    250.62 o
  12   0   2       11.41       42.89     16.08 o
  13   0   2       96.94      107.22     21.44 o
  14   0   2     2195.82     2569.20    154.13 o
  15   0   2     1836.01     2262.29    168.87 o
  16   0   2     1692.11     2373.53    174.23 o
  17   0   2     1725.15     1996.93    171.55 o
  18   0   2       77.92       45.57     89.79 o
 -19   1   2      172.52      128.33     44.23 o
 -18   1   2      110.94       72.86     38.54 o
 -17   1   2      251.90      265.62     29.57 o
 -16   1   2      101.59      135.75     28.38 o
 -15   1   2      539.62      549.19     48.92 o
 -14   1   2      492.49      469.30     25.38 o
 -13   1   2     1638.11     1857.73     64.33 o
 -12   1   2       48.60       55.79     14.74 o
 -11   1   2       37.23       44.72      7.06 o
 -10   1   2      271.41      272.78      7.58 o
  -9   1   2     6950.94     7263.53    134.02 o
  -8   1   2      305.41      318.89     18.76 o
  -7   1   2     6347.54     6517.24    105.21 o
  -6   1   2     2041.76     1944.92     22.78 o
  -5   1   2       18.57       20.71      2.68 o
  -4   1   2      474.00      433.86     11.39 o
  -3   1   2    10597.09    10753.04    103.77 o
  -2   1   2    24524.09    23580.85    258.17 o
  -1   1   2       55.84       62.90      6.03 o
   0   1   2     2379.79     2488.22     32.80 o
   1   1   2    10884.11    10425.94    375.26 o
   2   1   2     5606.24     5496.85     70.11 o
   3   1   2     4925.99     5072.14     72.38 o
   4   1   2    10275.73    10427.55    705.63 o
   5   1   2      432.44      443.06      8.26 o
   6   1   2    12511.18    12808.77    194.62 o
   7   1   2     1572.15     1667.98     79.74 o
   8   1   2      917.50      883.30     16.52 o
   9   1   2      278.88      290.95      9.70 o
  10   1   2      859.36      888.04     23.82 o
  11   1   2      556.36      615.27     45.57 o
  12   1   2     1674.50     1867.35     48.47 o
  13   1   2      984.75     1053.92     36.63 o
  14   1   2      237.86      282.11     50.69 o
  15   1   2      211.96      311.57     56.96 o
  16   1   2       90.33       93.82     39.80 o
  17   1   2      103.05       34.78     36.71 o
  18   1   2       29.09       90.68     55.61 o
 -19   2   2        0.21      -13.03     43.14 o
 -18   2   2       15.78       13.40     52.27 o
 -17   2   2      102.29       89.54     32.84 o
 -16   2   2       38.00       68.95     20.93 o
 -15   2   2      124.13      134.97     22.51 o
 -14   2   2      324.06      375.09     34.85 o
 -13   2   2       19.90       28.59     10.79 o
 -12   2   2      888.12      816.83     28.81 o
 -11   2   2     2378.29     2462.77    118.61 o
 -10   2   2      550.80      618.62     36.19 o
  -9   2   2       37.51       49.28      6.70 o
  -8   2   2     1299.84     1254.20     19.83 o
  -7   2   2     1310.35     1347.51     20.10 o
  -6   2   2     1148.16     1254.42     18.32 o
  -5   2   2     1697.18     1505.60     37.53 o
  -4   2   2       16.89       36.87      2.84 o
  -3   2   2     1333.08     1546.95     60.98 o
  -2   2   2     5430.61     5372.68     67.67 o
  -1   2   2     1556.70     1488.40     31.50 o
   0   2   2       86.08       97.16      6.03 o
   1   2   2     6991.18     7180.50     86.92 o
   2   2   2     3704.89     3674.84    110.57 o
   3   2   2     1489.49     1527.27     44.90 o
   4   2   2       54.27       37.19     10.72 o
   5   2   2     3654.77     3719.01     79.07 o
   6   2   2      541.11      604.59     28.81 o
   7   2   2     6522.54     7159.20    110.98 o
   8   2   2     1362.13     1377.39     48.25 o
   9   2   2      683.38      680.82     18.09 o
  10   2   2      160.80      132.75     12.06 o
  11   2   2     1390.54     1569.14     66.34 o
  12   2   2        3.51        5.36     10.87 o
  13   2   2      285.07      283.98     50.26 o
  14   2   2     1147.34     1168.22     93.15 o
  15   2   2      164.68      168.49     44.75 o
  16   2   2      325.96      373.87     48.62 o
  17   2   2      116.12       82.36     38.76 o
  18   2   2       65.33       39.76     53.99 o
 -18   3   2      244.47      201.22     61.65 o
 -17   3   2       50.50       61.12     35.91 o
 -16   3   2     1024.36      965.78     60.31 o
 -15   3   2     1868.43     1940.88    103.20 o
 -14   3   2       78.81       63.33     18.46 o
 -13   3   2     1550.65     1681.38     37.59 o
 -12   3   2      486.29      496.31     17.60 o
 -11   3   2       74.83       93.34      9.65 o
 -10   3   2     2787.88     2961.73     96.50 o
  -9   3   2    12474.04    12679.81    177.10 o
  -8   3   2      135.36      126.01     25.46 o
  -7   3   2     9325.95     8894.44    309.59 o
  -6   3   2    13479.20    13490.99    334.38 o
  -5   3   2     7030.34     7605.72     99.18 o
  -4   3   2      458.13      377.51      8.01 o
  -3   3   2    12268.31    11943.56    305.57 o
  -2   3   2     7166.37     6946.63    217.12 o
  -1   3   2     9643.83     9161.85    108.38 o
   0   3   2    21733.89    21657.94    824.90 o
   1   3   2      185.57      123.82      8.04 o
   2   3   2     1586.84     1522.75     36.19 o
   3   3   2    12427.01    11806.66    455.67 o
   4   3   2     5338.67     5060.27    215.11 o
   5   3   2     8162.28     8514.15    235.21 o
   6   3   2    18970.13    18538.06    318.30 o
   7   3   2     3995.14     3907.63     65.67 o
   8   3   2     1259.55     1287.29     34.85 o
   9   3   2     3752.07     3780.23     57.02 o
  10   3   2     2767.43     2894.32     49.72 o
  11   3   2       72.60       64.83     24.79 o
  12   3   2     3841.85     3958.98    205.72 o
  13   3   2     1429.21     1436.79     45.49 o
  14   3   2      115.13       59.97     26.48 o
  15   3   2      526.80      504.82     87.78 o
  16   3   2      589.24      554.54     76.39 o
  17   3   2       16.68       29.21     32.18 o
 -18   4   2      770.20      809.46     93.15 o
 -17   4   2      766.54      701.53     65.00 o
 -16   4   2       29.05       23.30     23.78 o
 -15   4   2       25.20       68.73     21.55 o
 -14   4   2      381.48      317.76     54.28 o
 -13   4   2      719.14      723.16     28.14 o
 -12   4   2      677.00      669.39     26.80 o
 -11   4   2     3227.91     3322.73     55.71 o
 -10   4   2      128.07      135.13     10.30 o
  -9   4   2     1743.23     1687.57     98.51 o
  -8   4   2     1613.04     1651.88     42.89 o
  -7   4   2     1856.03     1843.47     32.17 o
  -6   4   2       49.42       41.20     14.74 o
  -5   4   2    11415.31    11156.42    662.07 o
  -4   4   2     6849.77     6720.99    381.96 o
  -3   4   2      935.03      874.61     17.41 o
  -2   4   2     2095.55     1919.65     55.62 o
  -1   4   2     2109.21     1987.03     75.72 o
   0   4   2     1677.93     1780.50     53.61 o
   1   4   2     3131.23     3201.00    107.89 o
   2   4   2     9746.61     9157.14    134.69 o
   3   4   2       19.78       13.79      4.98 o
   4   4   2     3245.38     2941.10     45.34 o
   5   4   2     1060.02     1076.85     42.22 o
   6   4   2      140.25       92.43      7.30 o
   7   4   2      246.84      227.77     41.55 o
   8   4   2     5306.59     5189.23     71.29 o
   9   4   2     1766.14     1694.22    109.23 o
  10   4   2     1347.85     1376.02     80.41 o
  11   4   2     1283.41     1089.53     44.90 o
  12   4   2      126.77      135.37     22.11 o
  13   4   2       65.11       60.64     22.51 o
  14   4   2      319.75      281.72     35.45 o
  15   4   2      707.50      752.46     49.25 o
  16   4   2       19.08        1.40     45.57 o
  17   4   2      503.99      456.88     58.30 o
 -17   5   2        2.79       -7.95     55.36 o
 -16   5   2       25.27       76.30     24.75 o
 -15   5   2       61.43       67.82     26.72 o
 -14   5   2      336.04      277.10     24.42 o
 -13   5   2       19.93       31.31     24.79 o
 -12   5   2      365.99      412.31     18.26 o
 -11   5   2      115.36      123.15     18.76 o
 -10   5   2      222.25      242.33     30.83 o
  -9   5   2      198.62      224.68     12.92 o
  -8   5   2       27.67       36.72     12.73 o
  -7   5   2       26.69       39.07      9.34 o
  -6   5   2     1658.39     1652.33    132.68 o
  -5   5   2     2228.89     2370.65     83.76 o
  -4   5   2      743.63      722.25     36.19 o
  -3   5   2     1686.59     1665.37     93.82 o
  -2   5   2      195.86      190.59     20.77 o
  -1   5   2        8.78       -0.67      5.69 o
   0   5   2      303.28      398.78     11.39 o
   1   5   2      317.24      270.31      8.71 o
   2   5   2      116.14      117.60      8.01 o
   3   5   2     2133.86     1946.70     30.17 o
   4   5   2       66.86       66.68      7.06 o
   5   5   2     2674.24     2755.95    111.24 o
   6   5   2       23.33       29.78     12.73 o
   7   5   2      127.65      148.80     19.43 o
   8   5   2      618.47      668.76     18.62 o
   9   5   2     1898.09     1858.78     32.89 o
  10   5   2      366.45      392.38     28.81 o
  11   5   2      467.94      486.11     23.49 o
  12   5   2      366.91      364.29     24.31 o
  13   5   2       63.47       22.21     19.30 o
  14   5   2        7.93      -21.44     33.51 o
  15   5   2        0.79       -1.88     36.71 o
  16   5   2       98.75        7.54     41.37 o
 -16   6   2       36.29       30.92     50.93 o
 -15   6   2      476.50      403.63     54.95 o
 -14   6   2     1777.22     1732.73    351.81 o
 -13   6   2      484.91      427.12     82.42 o
 -12   6   2      884.24      791.71     27.76 o
 -11   6   2     3366.99     3277.93     75.66 o
 -10   6   2     1683.10     1672.00     42.89 o
  -9   6   2      458.01      501.47     16.52 o
  -8   6   2     4212.36     4112.96    115.93 o
  -7   6   2     1916.87     1929.79     42.21 o
  -6   6   2      580.99      551.17     18.67 o
  -5   6   2     6831.50     6930.13    214.44 o
  -4   6   2     3303.28     3266.82     95.16 o
  -3   6   2      872.33      936.03     73.71 o
  -2   6   2     8456.12     8361.27    262.68 o
  -1   6   2     8761.28     9044.95    274.07 o
   0   6   2      716.39      796.61     34.85 o
   1   6   2     5762.01     5965.69     84.43 o
   2   6   2     5593.48     5797.02    179.59 o
   3   6   2        4.61       15.61      8.26 o
   4   6   2     1504.19     1494.53     27.15 o
   5   6   2     5318.87     5417.35    101.86 o
   6   6   2      513.56      510.54     43.56 o
   7   6   2     4181.91     4042.12    130.00 o
   8   6   2     3978.91     3970.84    111.24 o
   9   6   2      650.41      588.75     19.66 o
  10   6   2     1136.25     1167.80     98.51 o
  11   6   2     2689.56     2655.84    144.07 o
  12   6   2      511.54      484.65     23.74 o
  13   6   2      144.85      143.88     30.83 o
  14   6   2     1845.53     1585.91    267.37 o
  15   6   2      462.77      436.30     57.79 o
 -14   7   2       89.99       22.51     76.39 o
 -13   7   2      869.30      941.77    184.28 o
 -12   7   2      333.26      300.57    101.86 o
 -11   7   2       29.65       -5.18     20.77 o
 -10   7   2     1078.34      969.42     33.18 o
  -9   7   2     1666.59     1703.60     99.18 o
  -8   7   2       25.75       21.62     34.85 o
  -7   7   2     2168.20     2205.61    113.92 o
  -6   7   2     1999.03     2056.18    118.61 o
  -5   7   2       27.68       26.13     13.27 o
  -4   7   2      529.11      568.02     42.22 o
  -3   7   2     2039.64     2042.56     43.46 o
  -2   7   2      228.55      269.88     31.50 o
  -1   7   2     2999.27     3135.88    481.14 o
   0   7   2     5408.38     5771.78    174.90 o
   1   7   2     1257.80     1286.81     46.91 o
   2   7   2      299.32      308.61     16.61 o
   3   7   2     3007.53     3132.31    111.91 o
   4   7   2     2921.64     3016.08    137.37 o
   5   7   2       23.20        6.35      9.88 o
   6   7   2     2111.45     2140.20     45.66 o
   7   7   2     1274.82     1297.11     31.04 o
   8   7   2        0.26        1.58     16.08 o
   9   7   2      575.49      562.07     49.59 o
  10   7   2     1052.61      960.95     31.45 o
  11   7   2      158.84      160.30     21.51 o
  12   7   2      479.18      382.20     36.86 o
  13   7   2      675.44      544.34     74.06 o
  14   7   2        0.39      -20.91     70.36 o
 -13   8   2       56.21      -21.09     40.14 o
 -12   8   2        6.06        8.04     28.14 o
 -11   8   2       73.16       69.40     22.97 o
 -10   8   2      197.89      255.00     31.50 o
  -9   8   2        1.49      -12.40     16.53 o
  -8   8   2      381.21      367.46     52.94 o
  -7   8   2      117.28      146.24     42.22 o
  -6   8   2      132.43      133.85     19.18 o
  -5   8   2      140.04      273.89     34.18 o
  -4   8   2      130.39       99.26     19.27 o
  -3   8   2       55.59       61.79     16.37 o
  -2   8   2       59.73      104.64     20.80 o
  -1   8   2       89.19      140.73     27.57 o
   0   8   2       16.17       68.40     25.16 o
   1   8   2      492.95      613.21     58.30 o
   2   8   2       61.76       87.45     20.23 o
   3   8   2       12.23      -11.84     21.44 o
   4   8   2       21.91       42.38     17.51 o
   5   8   2      467.75      533.10     52.27 o
   6   8   2       38.76       49.29     29.48 o
   7   8   2      551.17      576.01     51.60 o
   8   8   2        6.26       40.52     22.73 o
   9   8   2       18.52       45.08     28.14 o
  10   8   2      137.58      109.25     50.93 o
  11   8   2      395.42      341.79     89.12 o
  12   8   2      120.43      167.06     44.06 o
 -11   9   2       87.08      145.75     36.43 o
 -10   9   2      664.49      524.47     59.64 o
  -9   9   2     1156.10     1150.40     77.06 o
  -8   9   2      272.30      252.70     30.60 o
  -7   9   2      496.19      434.21     47.83 o
  -6   9   2     1682.18     1556.32     55.94 o
  -5   9   2      153.69      186.62     29.13 o
  -4   9   2     1076.99     1174.23     45.66 o
  -3   9   2     3122.01     3207.43    272.06 o
  -2   9   2      617.19      698.26     33.96 o
  -1   9   2      637.66      592.13     33.08 o
   0   9   2     1905.04     2256.76    117.27 o
   1   9   2      550.47      484.76     34.18 o
   2   9   2      839.35      879.36     77.73 o
   3   9   2     3742.52     3929.71    116.74 o
   4   9   2     1377.14     1404.27     55.91 o
   5   9   2      126.30      152.12     46.24 o
   6   9   2     1347.93     1272.47    105.21 o
   7   9   2      553.82      545.09     45.71 o
   8   9   2       13.33      -46.11     46.11 o
   9   9   2      628.16      568.13     84.43 o
  10   9   2      449.57      293.87     65.20 o
  -7  10   2       35.79       -1.68     81.08 o
  -6  10   2       81.00      145.35     41.59 o
  -5  10   2     1073.44     1007.06     53.75 o
  -4  10   2      691.28      707.42     48.06 o
  -3  10   2      143.20      142.51     42.36 o
  -2  10   2     1232.11     1361.92     59.73 o
  -1  10   2     1001.54      988.18    129.33 o
   0  10   2       22.77       85.10     31.27 o
   1  10   2      644.17      610.99     49.29 o
   2  10   2     1166.10     1302.75     65.41 o
   3  10   2       61.30       30.81     48.92 o
   4  10   2      471.41      420.70     43.56 o
   5  10   2      322.10      416.93     99.85 o
   6  10   2       31.09       33.13     65.67 o
   7  10   2      105.86       49.64     63.66 o
 -19   1   3      341.91      364.45     85.77 o
 -18   1   3       30.34       29.75     24.53 o
 -17   1   3      712.47      786.23     42.18 o
 -16   1   3     2068.63     2407.43     85.77 o
 -15   1   3      342.21      397.20     28.38 o
 -14   1   3     1604.78     1626.30     47.64 o
 -13   1   3     3525.68     4020.66     79.09 o
 -12   1   3       97.63       94.14      8.37 o
 -11   1   3     2496.70     2578.58     38.82 o
 -10   1   3     2513.44     2407.63    109.90 o
  -9   1   3     2692.22     2816.69    125.31 o
  -8   1   3     1580.09     1625.20     22.13 o
  -7   1   3    26290.80    25868.76    340.52 o
  -6   1   3      436.89      451.21     10.05 o
  -5   1   3     1735.87     1616.98     17.93 o
  -4   1   3     4766.71     4787.21     50.12 o
  -3   1   3    45300.96    43737.26    812.37 o
  -2   1   3     5817.41     5601.78     57.81 o
  -1   1   3    18183.90    18157.32    207.84 o
   0   1   3    11676.04    11600.38    133.58 o
   1   1   3      395.26      350.46      5.15 o
   2   1   3    41986.39    40957.58   1263.16 o
   3   1   3     7069.52     7219.89    296.19 o
   4   1   3      723.98      808.49     14.74 o
   5   1   3    15643.09    16490.60    250.87 o
   6   1   3    20228.50    20404.10    396.02 o
   7   1   3      909.96      952.22     20.60 o
   8   1   3     7767.11     7584.62    199.02 o
   9   1   3     6557.47     7176.35    140.22 o
  10   1   3      124.58      112.50      9.46 o
  11   1   3     2341.74     2473.81     58.97 o
  12   1   3     2827.19     3273.37    213.09 o
  13   1   3      225.78      240.96     35.94 o
  14   1   3     2183.66     2673.24    116.38 o
  15   1   3     1344.77     1674.70     84.78 o
  16   1   3        0.36      -36.24     43.88 o
  17   1   3      160.06      231.03     42.83 o
  18   1   3      477.04      393.99    125.31 o
 -19   2   3        1.35       21.53     42.14 o
 -18   2   3      658.86      732.44     51.52 o
 -17   2   3      154.79      142.94     47.58 o
 -16   2   3     1222.21     1319.22     91.13 o
 -15   2   3     2495.19     2720.44    124.64 o
 -14   2   3     1021.47     1148.47     34.41 o
 -13   2   3       51.53       70.14     22.78 o
 -12   2   3     3298.64     3250.56    103.87 o
 -11   2   3     6612.36     6785.34    109.89 o
 -10   2   3      805.63      737.97     14.12 o
  -9   2   3     9366.64     9159.26    109.21 o
  -8   2   3     3053.56     2862.38     73.04 o
  -7   2   3        8.23       13.61      6.11 o
  -6   2   3    16098.12    16344.81    360.52 o
  -5   2   3    24637.57    23813.66    604.44 o
  -4   2   3      377.35      322.56      8.71 o
  -3   2   3    19259.16    18080.73    189.34 o
  -2   2   3    24095.62    24109.73    339.65 o
  -1   2   3      325.34      390.90      8.01 o
   0   2   3    12875.37    12198.91    144.14 o
   1   2   3    22671.63    21796.78    365.88 o
   2   2   3     8435.68     8506.97    162.17 o
   3   2   3    20437.82    21050.31    823.56 o
   4   2   3    23247.73    21954.44    432.89 o
   5   2   3      590.49      555.52     14.74 o
   6   2   3     2674.81     2400.04     48.25 o
   7   2   3    10716.49    11333.64    155.86 o
   8   2   3     4589.72     4855.58    362.53 o
   9   2   3     1286.89     1355.50     25.68 o
  10   2   3    10431.22    10814.69    316.29 o
  11   2   3     3561.68     3589.02     71.00 o
  12   2   3      193.86      168.39     34.18 o
  13   2   3     1225.68     1366.16    265.36 o
  14   2   3      886.99      753.78    134.69 o
  15   2   3        0.29      -37.53     37.53 o
  16   2   3     1185.75     1417.81     86.28 o
  17   2   3      843.68      859.79    227.84 o
  18   2   3      102.88       81.55     47.68 o
 -18   3   3       10.81       -1.69     54.28 o
 -17   3   3       24.40       89.87     45.57 o
 -16   3   3        1.44        6.16     21.07 o
 -15   3   3      159.09      163.80     30.83 o
 -14   3   3       51.86       79.77     19.63 o
 -13   3   3        7.73       -1.04     16.08 o
 -12   3   3      148.18      159.97     19.43 o
 -11   3   3       16.40       34.08     10.05 o
 -10   3   3      196.46      184.44     24.12 o
  -9   3   3       13.50       22.17      8.04 o
  -8   3   3       83.06       94.69      7.37 o
  -7   3   3      332.07      320.24     20.10 o
  -6   3   3      498.77      548.37     12.77 o
  -5   3   3      688.18      660.04     26.13 o
  -4   3   3       27.58       20.10      4.19 o
  -3   3   3      279.54      270.00      6.43 o
  -2   3   3      248.72      245.09      7.06 o
  -1   3   3      874.42      857.79     15.62 o
   0   3   3        0.50        0.60      4.19 o
   1   3   3        1.44       10.19      6.03 o
   2   3   3       90.82       63.36      5.15 o
   3   3   3      179.84      180.45      6.43 o
   4   3   3      154.36      115.06      7.37 o
   5   3   3       20.57       39.62      5.68 o
   6   3   3      226.54      192.12     17.42 o
   7   3   3        3.10        7.86     14.74 o
   8   3   3     1270.75     1174.55     20.12 o
   9   3   3      398.44      450.03     38.20 o
  10   3   3      494.24      455.90     27.47 o
  11   3   3      273.26      266.27     16.36 o
  12   3   3        4.37       10.05     10.90 o
  13   3   3        6.49       -9.35     22.78 o
  14   3   3       29.17        2.63     34.18 o
  15   3   3      176.51      171.87     33.63 o
  16   3   3        0.16      -31.47     31.47 o
  17   3   3       16.05       -6.46     41.18 o
 -18   4   3      376.99      407.18     47.79 o
 -17   4   3      233.45      213.08     27.85 o
 -16   4   3       41.93       48.95     27.47 o
 -15   4   3      693.36      683.91     48.25 o
 -14   4   3       53.65       83.74     19.43 o
 -13   4   3      416.11      378.70     28.14 o
 -12   4   3     4001.56     4084.46    140.72 o
 -11   4   3     6124.78     5948.48     93.35 o
 -10   4   3       81.83       66.67      8.53 o
  -9   4   3     4128.86     4050.41     58.39 o
  -8   4   3     3635.79     3591.16    107.89 o
  -7   4   3      605.48      676.85     14.22 o
  -6   4   3     3992.16     3732.59     49.59 o
  -5   4   3     2947.11     2666.95     74.38 o
  -4   4   3      916.96     1023.35     48.25 o
  -3   4   3    14755.96    14241.51    214.43 o
  -2   4   3    15401.67    15530.10    226.93 o
  -1   4   3      696.77      868.77     36.19 o
   0   4   3     5234.49     5127.46    110.57 o
   1   4   3     8186.91     7608.48    101.36 o
   2   4   3     2795.32     3077.97     41.37 o
   3   4   3    12612.19    13119.98    216.45 o
   4   4   3     9537.84     9502.26    512.63 o
   5   4   3      476.71      495.36     12.73 o
   6   4   3      998.81      878.89     21.44 o
   7   4   3     7343.71     7633.77    105.37 o
   8   4   3     3201.81     3319.76    208.40 o
   9   4   3       31.90       51.26     18.09 o
  10   4   3     2293.18     2243.76    119.95 o
  11   4   3      404.90      425.79     19.63 o
  12   4   3      521.14      529.87     26.33 o
  13   4   3     1037.84      972.65    111.24 o
  14   4   3      892.11      944.61     50.53 o
  15   4   3       55.51       41.79     28.61 o
  16   4   3     1028.56      878.50     60.17 o
  17   4   3      424.43      362.09     50.87 o
 -17   5   3      133.16      102.99     49.03 o
 -16   5   3      511.65      461.33     37.62 o
 -15   5   3      312.57      286.76     26.40 o
 -14   5   3     1289.63     1252.53     40.62 o
 -13   5   3     2751.43     2864.84    117.27 o
 -12   5   3       13.82        2.08     20.10 o
 -11   5   3     1558.88     1632.89     33.81 o
 -10   5   3     2286.25     2205.34    100.52 o
  -9   5   3     1584.01     1614.67     35.52 o
  -8   5   3      376.71      398.03     37.53 o
  -7   5   3    13254.75    12979.76    461.04 o
  -6   5   3     2358.48     2212.89     33.96 o
  -5   5   3     3508.39     3382.72    240.57 o
  -4   5   3     2393.44     2402.78     42.22 o
  -3   5   3     4752.82     4637.12    216.45 o
  -2   5   3      208.65      183.73     24.79 o
  -1   5   3    13921.50    13847.63    365.88 o
   0   5   3     5640.68     5825.07    378.61 o
   1   5   3     1348.72     1383.66     24.05 o
   2   5   3    12685.24    12047.30    421.50 o
   3   5   3     2658.46     2494.16     40.38 o
   4   5   3      160.46      176.21     15.41 o
   5   5   3     6076.23     6142.04     80.33 o
   6   5   3    14993.51    14833.91    189.71 o
   7   5   3      144.36      123.92     34.18 o
   8   5   3     4697.89     4697.01     80.41 o
   9   5   3      854.39      895.24     71.03 o
  10   5   3       12.46       25.42     11.23 o
  11   5   3     1335.08     1348.78     90.46 o
  12   5   3     2947.46     3010.28    132.68 o
  13   5   3      204.92      194.19     27.04 o
  14   5   3     1143.63     1099.89     69.69 o
  15   5   3     1056.86     1055.91     68.15 o
  16   5   3       11.12       82.55     40.88 o
 -16   6   3       36.04       26.21     34.66 o
 -15   6   3        2.51       89.29     33.51 o
 -14   6   3       47.83       51.81     27.04 o
 -13   6   3        7.06        2.77     36.86 o
 -12   6   3        0.96       10.57     19.68 o
 -11   6   3      174.76      209.48     43.56 o
 -10   6   3       10.02       22.04     18.76 o
  -9   6   3      956.79     1076.54     26.37 o
  -8   6   3       81.43       85.79     12.77 o
  -7   6   3      537.75      466.92     47.58 o
  -6   6   3      211.14      204.00     17.42 o
  -5   6   3     1540.66     1551.74     67.68 o
  -4   6   3      622.81      594.55     45.57 o
  -3   6   3     2755.13     2928.59     56.96 o
  -2   6   3     1410.77     1561.59     40.83 o
  -1   6   3      567.75      588.59     38.20 o
   0   6   3      340.74      340.81     27.47 o
   1   6   3       16.60       23.64      9.31 o
   2   6   3      956.88      893.45     21.44 o
   3   6   3      122.86      125.60     10.13 o
   4   6   3     1958.69     1929.91     62.32 o
   5   6   3      369.56      324.92     14.12 o
   6   6   3      999.89      971.13     22.38 o
   7   6   3       23.27       22.19      8.74 o
   8   6   3      621.15      584.81     19.30 o
   9   6   3        0.11       -9.94     12.10 o
  10   6   3     1114.22     1129.47     31.47 o
  11   6   3      182.99      158.90     21.51 o
  12   6   3      249.81      278.05     36.19 o
  13   6   3      169.28      168.85     31.19 o
  14   6   3        6.34      -38.30     38.30 o
  15   6   3      270.97      210.15     55.19 o
 -14   7   3      174.22      172.63     38.20 o
 -13   7   3      376.08      359.03     69.02 o
 -12   7   3      299.97      270.46     24.28 o
 -11   7   3      293.94      315.41     24.95 o
 -10   7   3     1778.67     1733.32     50.43 o
  -9   7   3      539.14      619.69     28.77 o
  -8   7   3      135.50       89.79     16.14 o
  -7   7   3     1046.08     1134.51     32.58 o
  -6   7   3      401.50      305.63     21.31 o
  -5   7   3       59.55      112.89     26.13 o
  -4   7   3      820.30      832.03     89.12 o
  -3   7   3     1868.17     1926.86    161.50 o
  -2   7   3      933.61      988.09     27.45 o
  -1   7   3     1686.18     1748.50     38.72 o
   0   7   3        9.96       14.14     13.72 o
   1   7   3      184.46      234.29     16.78 o
   2   7   3     3894.68     4017.42     71.91 o
   3   7   3     4542.42     4690.48     81.21 o
   4   7   3       39.95       54.00     12.20 o
   5   7   3     1760.20     1825.03     36.91 o
   6   7   3      464.47      401.94     18.78 o
   7   7   3      133.77      133.07     13.60 o
   8   7   3      593.95      633.34     24.30 o
   9   7   3      506.20      534.78     22.30 o
  10   7   3        2.82      -19.63     19.63 o
  11   7   3      962.65      801.98     84.43 o
  12   7   3      155.36      113.25     28.43 o
  13   7   3      623.72      513.19     53.41 o
 -13   8   3        2.23       34.85     32.17 o
 -12   8   3      824.22      784.03     46.91 o
 -11   8   3      752.85      744.50    131.34 o
 -10   8   3        2.33       11.26     28.14 o
  -9   8   3     1705.98     1719.04     52.59 o
  -8   8   3     1174.82     1196.38    151.44 o
  -7   8   3        2.58       27.64     18.70 o
  -6   8   3     1350.02     1441.28     39.13 o
  -5   8   3     2897.99     2988.30     66.13 o
  -4   8   3        4.61        3.20     15.80 o
  -3   8   3     3289.32     3429.47    143.40 o
  -2   8   3     3502.57     3917.15     73.28 o
  -1   8   3      479.29      452.60     32.84 o
   0   8   3     2103.93     2132.67     44.23 o
   1   8   3     3927.67     4031.34     97.84 o
   2   8   3      779.05      801.51     38.20 o
   3   8   3      603.44      660.21     28.21 o
   4   8   3     2782.66     2918.31     68.67 o
   5   8   3       95.53      102.47     19.58 o
   6   8   3      855.67      868.99     36.64 o
   7   8   3     1679.75     1673.47     60.31 o
   8   8   3      506.26      449.49     33.14 o
   9   8   3      906.75      913.89     62.99 o
  10   8   3     1752.71     1733.31     86.62 o
  11   8   3      365.96      254.64     68.35 o
  12   8   3      131.09       49.59     89.79 o
 -11   9   3      234.50      152.95     31.84 o
 -10   9   3       91.24      126.00     31.89 o
  -9   9   3       18.38       16.96     47.58 o
  -8   9   3      185.91      253.04    161.50 o
  -7   9   3      972.09      832.52     41.12 o
  -6   9   3       75.02      135.40     25.73 o
  -5   9   3      875.96      951.51     75.72 o
  -4   9   3      674.55      762.94     40.88 o
  -3   9   3       75.94      114.90     23.74 o
  -2   9   3        3.41       -0.45     23.97 o
  -1   9   3      559.73      632.09     43.56 o
   0   9   3      587.99      662.56     39.10 o
   1   9   3      508.40      574.09     31.19 o
   2   9   3     1235.29     1278.61     48.27 o
   3   9   3      236.78      246.54     29.99 o
   4   9   3      206.90      242.75     62.99 o
   5   9   3       15.90      -14.87     29.93 o
   6   9   3      593.16      579.58     49.83 o
   7   9   3       14.65      -15.94     32.70 o
   8   9   3      403.98      307.07     53.09 o
   9   9   3      360.99      362.48     46.21 o
  -7  10   3        0.13       -7.42     40.91 o
  -6  10   3      907.88      971.74    149.43 o
  -5  10   3      341.14      272.38     80.41 o
  -4  10   3       63.71       36.58     34.45 o
  -3  10   3       57.68       66.97     32.44 o
  -2  10   3      251.66      235.36     35.06 o
  -1  10   3      109.06       99.67     36.86 o
   0  10   3      649.43      649.50     77.73 o
   1  10   3      634.67      610.96     72.37 o
   2  10   3       35.25      -26.90     34.99 o
   3  10   3      209.33      210.76     34.29 o
   4  10   3       19.45      -17.31     42.22 o
   5  10   3        7.30      -14.86     41.55 o
   6  10   3       31.51       -5.71     42.58 o
 -19   0   4      219.80      166.19     52.27 o
 -18   0   4      461.38      431.55     57.63 o
 -17   0   4      109.35       50.93     37.53 o
 -16   0   4     3446.16     4022.00    182.27 o
 -15   0   4     3209.19     3863.85    146.08 o
 -14   0   4      578.96      542.79     41.55 o
 -13   0   4     2238.39     2305.18     54.95 o
 -12   0   4     2016.76     2185.90     49.59 o
 -11   0   4     1964.95     2137.65     46.91 o
 -10   0   4     8482.99     8773.07    148.76 o
  -9   0   4    17617.54    17158.82    316.29 o
  -8   0   4      381.29      416.81     16.08 o
  -7   0   4     8644.80     8507.71    142.06 o
  -6   0   4    13184.22    12994.76    243.92 o
  -5   0   4     2129.89     2263.63     45.57 o
  -4   0   4    18833.70    17977.69    301.55 o
  -3   0   4    65702.28    64173.68   3468.49 o
  -2   0   4    12495.38    12079.39    215.78 o
  -1   0   4    41629.66    40977.18   1684.65 o
   1   0   4     5638.81     5366.23     81.75 o
   2   0   4      555.92      600.42     10.72 o
   3   0   4    33689.00    31999.06    711.66 o
   4   0   4     7938.35     7243.88    144.74 o
   5   0   4    15764.49    15395.09    371.24 o
   6   0   4    22156.80    22401.75    557.53 o
   7   0   4     4295.09     4035.40     88.45 o
   8   0   4     2147.19     2031.77     48.25 o
   9   0   4     4323.24     4256.53     81.75 o
  10   0   4     3552.95     4198.90    103.20 o
  11   0   4       12.90      -13.40     13.40 o
  13   0   4     1235.29     1065.47     68.35 o
  14   0   4      301.22      186.29     44.23 o
  15   0   4       74.20      111.24     61.65 o
  16   0   4      946.16      939.49    117.94 o
  17   0   4       17.44        1.34     60.31 o
  18   0   4      648.55      659.39    128.66 o
 -19   1   4       14.39       80.41     32.17 o
 -18   1   4     1069.61      973.43    140.05 o
 -17   1   4      831.88      816.21     51.60 o
 -16   1   4      237.68      255.92     30.15 o
 -15   1   4        7.74       12.84     24.12 o
 -14   1   4     1122.26     1133.32    157.48 o
 -13   1   4      756.68      739.18     18.88 o
 -12   1   4     1818.83     1818.18     31.48 o
 -11   1   4     3464.96     3705.54     50.64 o
 -10   1   4      142.03      158.59      7.41 o
  -9   1   4      235.97      229.46      8.04 o
  -8   1   4     1614.14     1566.84     22.13 o
  -7   1   4     3892.39     3732.42     47.98 o
  -6   1   4      291.77      310.48      7.69 o
  -5   1   4    13218.50    12710.54    149.08 o
  -4   1   4      509.79      507.88      7.06 o
  -3   1   4     6474.85     6579.52     84.43 o
  -2   1   4     4119.25     4209.21     45.01 o
  -1   1   4    11369.66    10496.24    108.87 o
   0   1   4     1991.46     2126.54     52.27 o
   1   1   4    15461.49    14659.12    256.65 o
   2   1   4    10843.86    10764.92    264.02 o
   3   1   4        9.11       20.59      4.02 o
   4   1   4      231.87      174.35      6.70 o
   5   1   4      116.27       93.31      3.60 o
   6   1   4       11.38        6.46      4.02 o
   7   1   4     3064.78     3225.36    135.36 o
   8   1   4     8373.47     8540.55    155.64 o
   9   1   4      279.09      300.99     15.41 o
  10   1   4     1503.56     1553.77     36.48 o
  11   1   4      168.43      146.87     11.25 o
  12   1   4        4.68       24.46     18.67 o
  13   1   4      235.96      180.21     25.53 o
  14   1   4     1883.92     2085.50    108.98 o
  15   1   4      446.00      365.81     42.36 o
  16   1   4      288.45      257.49     42.14 o
  17   1   4      296.00      240.19     91.13 o
 -19   2   4      187.27      126.26     39.36 o
 -18   2   4      251.61      276.42     36.01 o
 -17   2   4        4.28       10.42     20.27 o
 -16   2   4       18.88       16.39     22.11 o
 -15   2   4      155.68      191.53     26.70 o
 -14   2   4        0.75       -0.94     12.15 o
 -13   2   4      771.08      751.27     34.85 o
 -12   2   4      889.85      941.95     30.83 o
 -11   2   4      280.17      301.92     19.43 o
 -10   2   4     1288.35     1298.37     26.13 o
  -9   2   4     1551.49     1427.54     19.83 o
  -8   2   4       13.20        5.92      5.45 o
  -7   2   4       10.06       16.20      4.65 o
  -6   2   4     5769.72     5864.06    130.67 o
  -5   2   4     1536.52     1619.47     19.83 o
  -4   2   4     7543.33     7527.85     84.28 o
  -3   2   4     2378.24     2369.25     36.86 o
  -2   2   4     1290.70     1251.56     16.08 o
  -1   2   4      638.71      593.72      9.92 o
   0   2   4     8301.70     8086.64    111.91 o
   1   2   4     1189.27     1219.09     28.14 o
   2   2   4     1441.17     1470.02     60.31 o
   3   2   4    12689.60    13532.62    456.34 o
   4   2   4      442.82      373.46     18.09 o
   5   2   4      811.10      768.92     47.58 o
   6   2   4      329.87      299.33      6.90 o
   7   2   4     2812.15     2792.25     45.26 o
   8   2   4      559.80      545.95     12.57 o
   9   2   4     2208.56     2308.76     42.21 o
  10   2   4       76.43       55.54     14.07 o
  11   2   4       22.33       28.57     12.73 o
  12   2   4      267.72      244.03     74.38 o
  13   2   4        2.44      -22.78     22.78 o
  14   2   4       57.68       23.45    127.32 o
  15   2   4      143.34      194.51     50.93 o
  16   2   4      354.73      350.79     80.41 o
  17   2   4       59.11       44.78     41.15 o
 -18   3   4      742.77      635.54     46.85 o
 -17   3   4     1273.68     1245.41    111.91 o
 -16   3   4      433.31      476.56     33.51 o
 -15   3   4      538.99      582.05     28.38 o
 -14   3   4     5629.64     6013.74    119.24 o
 -13   3   4     2384.92     2383.88     50.49 o
 -12   3   4     1468.05     1386.92     62.32 o
 -11   3   4     5239.51     5437.28     85.53 o
 -10   3   4     1626.03     1695.98     27.37 o
  -9   3   4     1171.20     1228.26     35.52 o
  -8   3   4    10619.94    10238.04    144.99 o
  -7   3   4     5923.74     5585.36     72.46 o
  -6   3   4     2403.24     2524.22    135.36 o
  -5   3   4    19488.56    18984.62    413.46 o
  -4   3   4     5287.25     4870.03     62.46 o
  -3   3   4     1814.79     1810.23     26.40 o
  -2   3   4    14813.19    14731.38    339.08 o
  -1   3   4    18218.46    17073.01    396.71 o
   0   3   4       12.28       35.18      4.19 o
   1   3   4    19508.45    18956.80    878.51 o
   2   3   4    10370.69     9986.74    337.74 o
   3   3   4       26.15       47.52      5.69 o
   4   3   4     5469.87     5094.38    144.74 o
   5   3   4    13793.66    14447.54    387.32 o
   6   3   4     1066.52      947.10     16.52 o
   7   3   4     3094.30     3147.41     46.60 o
   8   3   4     4515.02     4331.57    189.64 o
   9   3   4        2.89        5.03      6.36 o
  10   3   4     5031.83     5287.43    235.88 o
  11   3   4     4002.78     4079.90     77.11 o
  12   3   4      341.97      377.41     27.29 o
  13   3   4     1090.49     1152.80    154.80 o
  14   3   4     2809.92     2850.08     89.55 o
  15   3   4      301.52      292.56     67.68 o
  16   3   4      544.91      531.16     67.01 o
  17   3   4      966.13     1030.54     74.42 o
 -18   4   4       90.40       95.42     30.27 o
 -17   4   4        6.03       56.73     35.52 o
 -16   4   4     1877.88     1870.09    136.03 o
 -15   4   4      660.01      681.55     54.28 o
 -14   4   4      754.71      718.20     40.21 o
 -13   4   4      602.00      638.83     22.22 o
 -12   4   4     1314.33     1210.55     69.69 o
 -11   4   4      297.36      280.71     38.20 o
 -10   4   4     2058.04     2011.67     38.30 o
  -9   4   4     2163.89     2107.94     37.95 o
  -8   4   4      365.00      481.14     15.61 o
  -7   4   4     7139.21     7034.11    142.73 o
  -6   4   4     1623.07     1505.16     22.13 o
  -5   4   4       52.08       74.91     20.10 o
  -4   4   4     2659.18     2700.22    132.68 o
  -3   4   4    20891.65    20689.76    720.37 o
  -2   4   4      836.47      855.09     57.63 o
  -1   4   4     7738.79     7709.65    303.56 o
   0   4   4     5257.60     5167.80    103.20 o
   1   4   4     1884.33     1900.57     68.35 o
   2   4   4     1298.05     1336.16     21.89 o
   3   4   4     4650.60     4560.72     69.80 o
   4   4   4     3347.86     3280.97     49.22 o
   5   4   4     1131.09     1109.83     40.88 o
   6   4   4     7354.92     7497.89    109.06 o
   7   4   4        4.43        9.45     11.39 o
   8   4   4     1063.69      983.51     23.45 o
   9   4   4     2180.14     2128.64     38.60 o
  10   4   4     3146.06     3306.77     93.15 o
  11   4   4       15.86       13.15     16.61 o
  12   4   4     2742.11     2867.81     81.65 o
  13   4   4     1147.03     1033.53     49.59 o
  14   4   4       36.21       23.43     26.55 o
  15   4   4      153.80      140.43     52.27 o
  16   4   4      190.02      163.42     38.82 o
 -17   5   4      451.36      400.09     44.06 o
 -16   5   4      600.49      563.11     77.73 o
 -15   5   4       84.52       97.42     23.30 o
 -14   5   4      321.52      325.56     28.81 o
 -13   5   4       88.04       84.06     16.74 o
 -12   5   4      196.31      158.15     16.98 o
 -11   5   4      158.97      177.26     29.48 o
 -10   5   4     1380.33     1427.74     28.81 o
  -9   5   4       15.22        9.08      8.37 o
  -8   5   4      904.87      936.85     20.23 o
  -7   5   4        1.85        3.22      8.92 o
  -6   5   4      214.02      169.98     13.40 o
  -5   5   4       36.72       54.07     11.39 o
  -4   5   4     1137.38     1197.76     71.70 o
  -3   5   4      669.82      627.21     18.76 o
  -2   5   4     1440.98     1374.33     52.27 o
  -1   5   4      307.42      305.01     40.88 o
   0   5   4      519.07      480.09     10.72 o
   1   5   4      139.40      133.67      9.38 o
   2   5   4      130.08      111.31      9.92 o
   3   5   4     1166.18     1120.42     40.88 o
   4   5   4        5.35       18.69      8.10 o
   5   5   4     1932.31     1998.96     35.52 o
   6   5   4        1.84      -10.05     10.05 o
   7   5   4      195.02      190.44     15.41 o
   8   5   4      476.42      500.50     28.81 o
   9   5   4        5.55      -11.17     11.39 o
  10   5   4        4.95        5.04     14.61 o
  11   5   4      535.07      544.60     29.23 o
  12   5   4       20.85       26.10     19.83 o
  13   5   4      929.31      905.14     45.90 o
  14   5   4      147.03      140.66     46.91 o
  15   5   4       23.41       31.27     37.68 o
 -16   6   4      618.01      606.19     73.71 o
 -15   6   4      668.32      685.76     70.36 o
 -14   6   4       37.46       61.73     97.17 o
 -13   6   4      933.38      891.21    162.84 o
 -12   6   4     1840.22     1674.36    316.96 o
 -11   6   4        0.26       23.60     15.17 o
 -10   6   4     2843.84     2941.58    188.30 o
  -9   6   4     2006.32     1883.56     47.58 o
  -8   6   4      141.87      114.24     17.05 o
  -7   6   4     3265.58     3203.86     94.49 o
  -6   6   4     6424.48     6093.19     96.50 o
  -5   6   4      161.36      160.67     12.77 o
  -4   6   4     5652.68     5783.65     98.51 o
  -3   6   4    10251.39    10515.63    202.37 o
  -2   6   4      386.05      402.17     20.10 o
  -1   6   4     3618.91     3728.95    157.48 o
   0   6   4     9932.76    10233.24    153.90 o
   1   6   4     3907.46     3946.61     68.45 o
   2   6   4     3545.35     3546.50     55.16 o
   3   6   4     9486.09     9606.78    194.33 o
   4   6   4      826.58      785.37     40.88 o
   5   6   4     1644.70     1576.55     36.19 o
   6   6   4     5439.83     5622.75     84.54 o
   7   6   4     2270.80     2401.51     46.01 o
   8   6   4      681.03      678.66     69.69 o
   9   6   4     4334.79     4201.74    197.68 o
  10   6   4     1250.86     1299.62     43.10 o
  11   6   4      188.12      212.95     39.54 o
  12   6   4     1442.15     1412.10     90.46 o
  13   6   4      516.40      412.12     40.75 o
  14   6   4       24.42       42.55     34.41 o
 -14   7   4      595.93      532.61    174.23 o
 -13   7   4       37.81       32.61     25.58 o
 -12   7   4     1176.15     1207.83     79.07 o
 -11   7   4     1712.27     1743.28    239.90 o
 -10   7   4      108.39      141.08     35.52 o
  -9   7   4      761.53      661.50     28.84 o
  -8   7   4     2524.79     2323.25     53.53 o
  -7   7   4     1218.92     1195.42     36.86 o
  -6   7   4      495.45      493.71     26.28 o
  -5   7   4     5245.13     5365.90     99.61 o
  -4   7   4     2060.17     1996.93     52.27 o
  -3   7   4      191.18      202.67     35.52 o
  -2   7   4     1438.47     1478.24     81.08 o
  -1   7   4     1152.02     1228.34     32.45 o
   0   7   4      505.89      545.42     28.14 o
   1   7   4     6275.26     6522.98    153.45 o
   2   7   4     2799.05     2980.08     57.17 o
   3   7   4      275.09      256.71     54.28 o
   4   7   4     4532.63     4761.91     84.04 o
   5   7   4     4067.04     4096.12     85.10 o
   6   7   4      388.10      333.33     24.12 o
   7   7   4      804.36      779.60     44.90 o
   8   7   4     2513.17     2606.05     62.99 o
   9   7   4       61.95       56.67     14.70 o
  10   7   4      982.59      924.59     93.82 o
  11   7   4      787.11      638.71    111.24 o
  12   7   4      382.91      368.67     39.25 o
  13   7   4       30.78       23.90     35.86 o
 -13   8   4       16.36        5.36     42.89 o
 -12   8   4       33.27       13.40     32.17 o
 -11   8   4        0.61       25.66     26.29 o
 -10   8   4        4.17        7.26     22.00 o
  -9   8   4       47.58       68.37     38.20 o
  -8   8   4       88.99       93.65     20.12 o
  -7   8   4       26.22       59.56     28.81 o
  -6   8   4      292.28      297.92     28.14 o
  -5   8   4        7.50       15.71     18.20 o
  -4   8   4      404.92      427.29     24.53 o
  -3   8   4       62.11       66.15     18.70 o
  -2   8   4        0.13       18.20     21.81 o
  -1   8   4        1.91       -2.01     13.79 o
   0   8   4      531.25      584.96     24.75 o
   1   8   4      294.82      232.72     28.14 o
   2   8   4      312.81      368.78     26.80 o
   3   8   4      315.79      323.50     23.10 o
   4   8   4      102.67       96.87     18.62 o
   5   8   4       60.22       33.77     48.25 o
   6   8   4        7.49       19.13     19.83 o
   7   8   4      168.05      164.90     50.93 o
   8   8   4       69.26       28.45     22.86 o
   9   8   4      156.92      148.85     52.94 o
  10   8   4       98.69       45.40     38.76 o
  11   8   4       95.04      108.56     37.53 o
 -10   9   4      448.16      522.56    119.95 o
  -9   9   4      641.06      571.41     37.33 o
  -8   9   4     2408.31     2462.73    214.43 o
  -7   9   4     1104.05     1037.78     78.40 o
  -6   9   4        3.95       14.36     37.53 o
  -5   9   4      967.43     1005.68     75.05 o
  -4   9   4      778.96      655.78     36.86 o
  -3   9   4       98.99      130.75     25.68 o
  -2   9   4     2049.51     2117.87     71.65 o
  -1   9   4      956.37     1037.27     53.61 o
   0   9   4      375.50      372.02     45.57 o
   1   9   4     2405.62     2336.15     71.03 o
   2   9   4     1340.31     1509.55     85.10 o
   3   9   4        0.16       26.75     23.78 o
   4   9   4     1880.62     1982.60     69.79 o
   5   9   4     2454.23     2480.82    113.25 o
   6   9   4        1.88       59.32     28.97 o
   7   9   4     1265.03     1234.49     80.75 o
   8   9   4     1386.21     1246.34    122.63 o
   9   9   4      313.16      125.98     93.82 o
  -7  10   4      894.05      907.68     53.28 o
  -6  10   4      812.72      878.90    158.82 o
  -5  10   4       54.07        9.11     35.45 o
  -4  10   4      162.87      204.44     38.60 o
  -3  10   4     1001.80     1147.79     65.32 o
  -2  10   4      138.92      110.54     38.56 o
  -1  10   4      511.18      564.07     67.68 o
   0  10   4      848.10      894.45    111.91 o
   1  10   4      183.82      233.34     50.47 o
   2  10   4      131.89      149.31     33.90 o
   3  10   4      677.64      664.42     48.90 o
   4  10   4      303.65      358.08     52.65 o
   5  10   4      232.43      149.56     99.18 o
   6  10   4     1253.39     1191.45    105.88 o
 -19   1   5      283.32      226.51     35.45 o
 -18   1   5      840.58      807.32     52.94 o
 -17   1   5      382.88      331.82     54.95 o
 -16   1   5      137.47      132.17     21.89 o
 -15   1   5     1473.97     1436.73     44.54 o
 -14   1   5      476.22      575.31     32.84 o
 -13   1   5        2.11       10.13     11.39 o
 -12   1   5     5205.52     5645.97    140.72 o
 -11   1   5     4006.27     4223.52     89.79 o
 -10   1   5     1473.89     1389.79     28.81 o
  -9   1   5     3504.75     3470.18     47.89 o
  -8   1   5     5874.61     5723.81    130.00 o
  -7   1   5        3.75        6.03      3.45 o
  -6   1   5    14251.82    13757.85    165.20 o
  -5   1   5     3778.43     3415.56     60.31 o
  -4   1   5      989.69     1110.84     15.07 o
  -3   1   5    14634.69    13748.51    158.36 o
  -2   1   5    12502.43    12230.79    246.60 o
  -1   1   5      466.77      469.76      7.58 o
   0   1   5    16420.29    16748.13    256.65 o
   1   1   5    12278.80    11562.35    254.64 o
   2   1   5     1693.82     1652.15     21.73 o
   3   1   5     3353.10     2752.40     42.22 o
   4   1   5     5090.39     4817.36     59.55 o
   5   1   5        6.65       11.68      3.22 o
   6   1   5     1257.43     1218.62     29.48 o
   7   1   5     2894.53     2876.79     48.25 o
   8   1   5      239.18      265.98     25.46 o
   9   1   5     2784.08     3043.97     67.19 o
  10   1   5     3745.05     3862.63    180.93 o
  11   1   5      289.27      323.84     31.50 o
  12   1   5     1093.48     1100.28    109.90 o
  13   1   5     2551.45     2443.56    108.56 o
  14   1   5      929.92      935.19     59.90 o
  15   1   5       13.64       62.71     45.85 o
  16   1   5      971.37     1026.78     75.35 o
  17   1   5      596.42      550.05     52.44 o
 -19   2   5      132.08      116.63     38.20 o
 -18   2   5        0.42      -15.12     24.78 o
 -17   2   5      526.88      441.74     49.59 o
 -16   2   5      861.70      987.43     40.07 o
 -15   2   5       72.96      100.17     20.77 o
 -14   2   5     3401.42     3475.56    178.25 o
 -13   2   5     2372.18     2497.00     77.06 o
 -12   2   5       88.88       77.61      9.92 o
 -11   2   5     2225.96     2164.95     57.63 o
 -10   2   5     4919.88     4883.09     64.44 o
  -9   2   5     1066.12     1093.95     25.46 o
  -8   2   5     6890.32     6654.10    155.47 o
  -7   2   5     9007.36     8583.51    102.14 o
  -6   2   5       52.39       40.96      4.19 o
  -5   2   5     6048.98     5952.08     67.74 o
  -4   2   5    23253.47    22247.10    256.57 o
  -3   2   5     5766.76     5841.75    132.01 o
  -2   2   5     2665.10     2654.90     34.45 o
  -1   2   5    19613.11    18748.95    223.48 o
   0   2   5     9099.80     8686.49     95.07 o
   1   2   5     4362.55     4029.30     47.85 o
   2   2   5     7973.07     7900.54    229.18 o
   3   2   5     5882.25     5522.23     74.34 o
   4   2   5      609.38      699.82     13.84 o
   5   2   5    19300.10    19419.11    546.14 o
   6   2   5     5891.90     5690.40    205.72 o
   7   2   5       81.55      100.93      8.04 o
   8   2   5     4994.81     4751.98    292.17 o
   9   2   5     3133.12     3071.09    136.03 o
  10   2   5      361.84      339.71     59.64 o
  11   2   5     2608.32     2758.37    140.72 o
  12   2   5     4156.21     4098.83    327.68 o
  13   2   5      351.43      400.07     38.20 o
  14   2   5     1506.55     1613.51     96.50 o
  15   2   5      509.66      457.33     61.65 o
  16   2   5       18.96       18.21     44.44 o
  17   2   5       14.25       41.31     57.63 o
 -18   3   5      231.88      222.04     43.56 o
 -17   3   5        8.60        1.18     23.47 o
 -16   3   5      115.73      203.47     64.33 o
 -15   3   5       62.36       44.12     17.05 o
 -14   3   5       74.16       76.33     16.56 o
 -13   3   5      367.21      306.39     19.43 o
 -12   3   5      847.29      768.59     21.18 o
 -11   3   5       89.17       67.85     10.42 o
 -10   3   5      178.84      197.45     10.91 o
  -9   3   5      455.27      443.56     18.09 o
  -8   3   5       12.81       12.06      5.69 o
  -7   3   5       41.88       32.02      6.11 o
  -6   3   5        3.55        7.77      5.36 o
  -5   3   5      584.82      593.22     20.10 o
  -4   3   5      306.21      301.26      8.01 o
  -3   3   5      699.01      670.10     13.40 o
  -2   3   5        8.62       26.05      8.04 o
  -1   3   5       33.89       60.62      4.69 o
   0   3   5      521.76      661.56     11.82 o
   1   3   5     1128.86     1114.09     18.88 o
   2   3   5      249.15      234.15      7.06 o
   3   3   5      337.94      327.26     10.30 o
   4   3   5      611.87      714.70     25.46 o
   5   3   5       87.66       91.33     11.39 o
   6   3   5        0.07       -4.14      4.65 o
   7   3   5      307.35      329.18      8.92 o
   8   3   5      776.52      784.03     31.50 o
   9   3   5       64.06       66.50     21.44 o
  10   3   5       98.64       81.05     36.19 o
  11   3   5        2.83       22.63     15.83 o
  12   3   5        2.17       -0.45     19.83 o
  13   3   5       18.17       26.33     26.48 o
  14   3   5       33.35       40.90     34.35 o
  15   3   5       70.56       69.83     48.25 o
  16   3   5       28.44       15.81     49.21 o
 -18   4   5        0.12       35.72     27.04 o
 -17   4   5      606.73      633.16     91.13 o
 -16   4   5      529.10      477.76     33.15 o
 -15   4   5       60.76       92.28     17.36 o
 -14   4   5      281.86      276.89     18.01 o
 -13   4   5      805.95      840.31     54.95 o
 -12   4   5      122.16       93.39     12.87 o
 -11   4   5     1299.04     1309.85     27.29 o
 -10   4   5     1165.75     1142.96     65.67 o
  -9   4   5        7.15       -3.63     16.75 o
  -8   4   5     5145.79     4967.72    102.53 o
  -7   4   5     7123.77     7090.68    337.74 o
  -6   4   5     1754.19     1749.16     28.43 o
  -5   4   5      953.20      914.35     30.15 o
  -4   4   5     8413.30     7899.53    120.11 o
  -3   4   5     1699.50     1832.81     38.68 o
  -2   4   5      372.59      410.67     15.62 o
  -1   4   5     7199.77     6991.03    175.57 o
   0   4   5     5929.91     5566.72     75.53 o
   1   4   5     2403.05     2274.65     36.92 o
   2   4   5     5209.98     5198.16     70.76 o
   3   4   5     3184.39     3189.10     62.99 o
   4   4   5      243.96      282.65     11.15 o
   5   4   5     8946.75     8966.85    123.33 o
   6   4   5      853.08      827.53     18.06 o
   7   4   5     1234.41     1256.91     22.23 o
   8   4   5     8649.15     8912.09    135.11 o
   9   4   5     7178.08     7343.60    234.54 o
  10   4   5        2.52        1.30     39.54 o
  11   4   5      424.60      443.37     23.64 o
  12   4   5      850.86      895.19     47.29 o
  13   4   5        5.98       11.85     24.15 o
  14   4   5     1099.04     1102.23     92.48 o
  15   4   5      206.64      185.53     41.15 o
  16   4   5        2.34      -21.44     50.93 o
 -17   5   5       51.93       66.47     31.23 o
 -16   5   5      898.00      805.63     89.79 o
 -15   5   5     1315.16     1286.87    111.24 o
 -14   5   5      504.10      409.21     27.85 o
 -13   5   5       34.23       52.17     24.12 o
 -12   5   5     3482.31     3574.36     72.14 o
 -11   5   5     1961.99     1903.92    103.87 o
 -10   5   5     1964.87     2003.19     62.99 o
  -9   5   5     6934.68     6995.57    135.36 o
  -8   5   5     2971.94     2885.29    107.89 o
  -7   5   5        1.15       -8.37      8.37 o
  -6   5   5     5730.67     5660.68    138.71 o
  -5   5   5    10211.30    10660.82    289.49 o
  -4   5   5        8.31        4.16     18.09 o
  -3   5   5     8755.49     8752.67    143.74 o
  -2   5   5     5028.01     4719.77    103.20 o
  -1   5   5        6.18       19.03      7.37 o
   0   5   5     4887.87     4964.70     68.59 o
   1   5   5     7781.64     7565.43    180.93 o
   2   5   5     1466.45     1386.41     40.21 o
   3   5   5     7294.03     7271.47    227.84 o
   4   5   5    10260.13    10223.63    420.16 o
   5   5   5       97.27       90.13     12.73 o
   6   5   5      493.28      489.68     28.14 o
   7   5   5     2645.94     2659.86     72.37 o
   8   5   5     2080.01     2100.28    201.03 o
   9   5   5     1007.20     1026.13     32.17 o
  10   5   5     3472.46     3523.47    105.21 o
  11   5   5      448.22      451.84     28.61 o
  12   5   5      219.76      182.11     49.59 o
  13   5   5      530.39      486.15     50.26 o
  14   5   5      487.03      465.91     42.49 o
  15   5   5        8.19       60.45     40.62 o
 -16   6   5      349.86      327.77     46.24 o
 -15   6   5        7.25       -8.71     25.50 o
 -14   6   5     1106.01     1097.33     77.73 o
 -13   6   5      322.46      275.65     93.82 o
 -12   6   5       15.29      -13.85     17.98 o
 -11   6   5       20.61       45.00     30.15 o
 -10   6   5      191.58      107.82     18.45 o
  -9   6   5      552.99      545.58     23.10 o
  -8   6   5      168.92      163.94     46.24 o
  -7   6   5     1705.60     1664.34     37.44 o
  -6   6   5      268.72      334.70     29.48 o
  -5   6   5      576.00      573.74     22.11 o
  -4   6   5      238.01      188.16     16.21 o
  -3   6   5      179.73      152.78     36.19 o
  -2   6   5      187.76      206.31     14.48 o
  -1   6   5     3387.79     3344.43     57.21 o
   0   6   5      131.43      151.46     13.60 o
   1   6   5      859.44      884.01     22.30 o
   2   6   5      313.78      312.39     20.77 o
   3   6   5      170.27      164.66     22.78 o
   4   6   5     1923.14     1930.24     58.30 o
   5   6   5      162.84      125.32     12.38 o
   6   6   5      694.31      687.27     21.18 o
   7   6   5      580.14      572.77     24.12 o
   8   6   5      124.33       75.36     15.17 o
   9   6   5      157.76      136.75     16.36 o
  10   6   5      684.58      721.45     33.14 o
  11   6   5      104.27       97.30     43.56 o
  12   6   5      165.41      106.15     30.27 o
  13   6   5        0.61       14.57     26.48 o
  14   6   5      169.36       39.17     45.57 o
 -14   7   5      294.62      209.68     48.25 o
 -13   7   5      130.19      151.04     27.79 o
 -12   7   5      853.31      868.46     42.89 o
 -11   7   5      621.34      629.57     49.59 o
 -10   7   5       36.04       21.07     20.25 o
  -9   7   5     1300.22     1247.98     36.53 o
  -8   7   5     2855.66     2992.39    135.36 o
  -7   7   5       51.32       26.77     16.84 o
  -6   7   5     3974.48     3879.49    101.19 o
  -5   7   5     1864.35     1757.81    211.08 o
  -4   7   5      171.92      208.28     17.98 o
  -3   7   5      286.26      292.49     21.03 o
  -2   7   5     4129.67     4179.94     83.20 o
  -1   7   5      328.08      355.11     20.56 o
   0   7   5     3033.65     3131.48     66.91 o
   1   7   5      639.84      661.45     32.84 o
   2   7   5        9.51       -9.55     13.79 o
   3   7   5      300.33      300.93     18.78 o
   4   7   5     1750.63     1718.50     38.28 o
   5   7   5      248.29      206.94     26.80 o
   6   7   5      881.20      864.90     47.58 o
   7   7   5     1866.16     1824.76    105.21 o
   8   7   5       51.18       18.76     25.46 o
   9   7   5      256.33      237.01     27.43 o
  10   7   5      120.15      134.70     30.48 o
  11   7   5      300.89      188.85     28.14 o
  12   7   5       40.47        9.17     32.44 o
  13   7   5     1002.10      730.96     61.55 o
 -13   8   5     1072.19      999.80     64.33 o
 -12   8   5      106.14      132.68     34.85 o
 -11   8   5      684.94      672.79     52.27 o
 -10   8   5     1618.07     1472.13    127.32 o
  -9   8   5      170.97      136.96     24.05 o
  -8   8   5      958.00      946.38     35.45 o
  -7   8   5     2800.67     3020.66     68.39 o
  -6   8   5      319.21      271.47     39.54 o
  -5   8   5     1388.97     1377.61     44.43 o
  -4   8   5     3819.49     3859.92     95.48 o
  -3   8   5     1336.56     1328.68     43.70 o
  -2   8   5      895.45      957.98     71.70 o
  -1   8   5     4475.69     4800.81    162.84 o
   0   8   5     2207.01     2373.71     53.61 o
   1   8   5       54.61       69.56     15.61 o
   2   8   5     2452.67     2492.24     57.99 o
   3   8   5     1019.45     1035.26     37.55 o
   4   8   5      174.27      161.28     18.62 o
   5   8   5     2298.25     2469.74     64.90 o
   6   8   5     1860.47     1942.26     67.16 o
   7   8   5        3.85       32.40     23.30 o
   8   8   5      997.04      873.75     57.63 o
   9   8   5      940.96      902.52     58.97 o
  10   8   5        6.70       17.42     42.89 o
  11   8   5      691.02      443.61     58.97 o
 -10   9   5      314.22      229.34     89.12 o
  -9   9   5       87.09       83.91     38.87 o
  -8   9   5      152.61      164.49     27.99 o
  -7   9   5      118.63      122.13     24.78 o
  -6   9   5      200.11      190.43     30.64 o
  -5   9   5      467.50      444.30     34.97 o
  -4   9   5       15.83        2.23     25.17 o
  -3   9   5      692.49      686.05     36.60 o
  -2   9   5        1.85      -10.28     27.57 o
  -1   9   5       81.63       87.83     23.54 o
   0   9   5       16.38       29.40     48.92 o
   1   9   5      548.92      592.22     49.59 o
   2   9   5       36.31       52.27     27.20 o
   3   9   5     1014.70     1107.53     47.35 o
   4   9   5      659.95      684.09     41.21 o
   5   9   5        9.91       29.98     40.21 o
   6   9   5       62.09       23.45     30.33 o
   7   9   5      271.21      246.72     85.77 o
   8   9   5      428.49      405.73     71.03 o
  -7  10   5       60.34       18.79     40.24 o
  -6  10   5      329.43      260.02     44.00 o
  -5  10   5      209.74      182.48     42.89 o
  -4  10   5     1931.87     1784.25    156.14 o
  -3  10   5      420.53      321.10     50.52 o
  -2  10   5       52.58       57.92     42.49 o
  -1  10   5      181.43      198.18     53.28 o
   0  10   5      424.45      466.29    119.28 o
   1  10   5       73.79       90.16     34.72 o
   2  10   5      836.85      815.06     58.08 o
   3  10   5      671.21      653.01    100.52 o
   4  10   5      185.57       79.41     40.69 o
   5  10   5      336.25      298.87     56.29 o
 -19   0   6       17.58       44.23     49.59 o
 -18   0   6      139.23      135.36     46.91 o
 -17   0   6      264.91      316.29     40.21 o
 -16   0   6        2.60       -5.36     25.46 o
 -15   0   6      758.42      808.15     42.89 o
 -14   0   6     4768.44     5370.26    116.60 o
 -13   0   6      700.69      659.39     25.46 o
 -12   0   6     6599.97     6703.77    152.78 o
 -11   0   6     4412.20     4598.29     87.11 o
 -10   0   6      636.33      639.28     21.44 o
  -9   0   6     2397.58     2390.95     45.57 o
  -8   0   6    19972.38    19862.04    360.52 o
  -7   0   6     5500.21     5295.20     93.82 o
  -6   0   6     3045.49     3057.04     68.35 o
  -5   0   6    41996.65    40336.56    796.09 o
  -4   0   6    12518.36    12301.87    215.78 o
  -3   0   6     1732.79     1688.68     28.14 o
  -2   0   6     1620.85     1578.78     28.14 o
  -1   0   6    23117.14    21301.43    351.14 o
   0   0   6       74.21       92.48      5.36 o
   1   0   6    26234.03    24020.74    411.45 o
   2   0   6     4803.28     4570.15     73.71 o
   3   0   6     4811.42     5319.33     99.18 o
   4   0   6    19020.27    19347.39    407.43 o
   5   0   6    23001.33    23390.84    565.57 o
   6   0   6     5065.87     5303.25    109.90 o
   7   0   6     6435.39     6584.49    163.51 o
   8   0   6    17658.77    18135.84    494.54 o
   9   0   6      264.99      264.02     20.10 o
  10   0   6     3646.04     3161.58    116.60 o
  11   0   6     2999.18     3020.85    109.90 o
  12   0   6     3302.61     3524.77    138.04 o
  13   0   6       63.80       -9.38     49.59 o
  14   0   6     3385.28     4103.75    260.00 o
  15   0   6      156.01      125.98     64.33 o
  16   0   6      654.05      698.25    105.88 o
  17   0   6      548.63      290.83    105.88 o
 -19   1   6       78.35       96.18     32.19 o
 -18   1   6      256.03      179.47     29.23 o
 -17   1   6       34.68       38.06     30.83 o
 -16   1   6      555.95      576.08     33.17 o
 -15   1   6       43.33       83.60     22.86 o
 -14   1   6      383.33      395.11     16.98 o
 -13   1   6      664.24      677.61     19.41 o
 -12   1   6     1423.98     1471.57     25.95 o
 -11   1   6      472.82      447.83     13.27 o
 -10   1   6     2547.56     2535.39     54.95 o
  -9   1   6     3326.08     3314.74     43.47 o
  -8   1   6      416.59      402.44      9.92 o
  -7   1   6     2540.89     2514.25     34.45 o
  -6   1   6     3878.74     3705.29     67.01 o
  -5   1   6     6057.73     6131.79     74.38 o
  -4   1   6       41.48       26.49     11.39 o
  -3   1   6     5163.06     4977.23     59.18 o
  -2   1   6      225.71      296.80      6.11 o
  -1   1   6     8303.48     8052.03     85.29 o
   0   1   6     4474.71     4340.65     50.93 o
   1   1   6     1303.73     1245.02     14.67 o
   2   1   6      651.86      644.14     18.76 o
   3   1   6    14030.42    13681.14    168.73 o
   4   1   6     8143.33     8225.77    102.00 o
   5   1   6      429.93      357.98      8.67 o
   6   1   6     1696.49     1498.37     45.57 o
   7   1   6        7.90       12.51      3.60 o
   8   1   6       62.69       83.62      4.19 o
   9   1   6     1136.26     1112.80     31.48 o
  10   1   6     2882.23     2979.36     76.28 o
  11   1   6       28.03       28.75     18.88 o
  12   1   6     1477.62     1508.97     50.32 o
  13   1   6       15.49       24.35     39.54 o
  14   1   6        7.64       15.63     46.24 o
  15   1   6       37.79       49.86     44.23 o
  16   1   6      485.94      480.95     47.36 o
  17   1   6       38.74       61.12     41.16 o
 -19   2   6        2.12       -3.37     31.10 o
 -18   2   6      104.49       91.03     42.89 o
 -17   2   6      585.75      573.01     38.85 o
 -16   2   6       51.19       86.66     21.80 o
 -15   2   6      101.44      117.94     17.06 o
 -14   2   6      181.39      187.24     15.41 o
 -13   2   6        5.62        1.27     11.39 o
 -12   2   6      776.18      724.42     18.01 o
 -11   2   6     1031.66     1046.82     20.85 o
 -10   2   6      366.02      343.68     24.79 o
  -9   2   6     2121.54     2094.86     65.67 o
  -8   2   6     5254.55     5166.99    140.05 o
  -7   2   6       54.60       32.37      7.06 o
  -6   2   6       84.53      140.72      7.06 o
  -5   2   6     4403.36     4397.28     55.70 o
  -4   2   6     6498.35     6726.97     73.85 o
  -3   2   6      509.08      516.02      8.01 o
  -2   2   6     3305.79     3125.59     34.58 o
  -1   2   6      799.40      668.24     18.76 o
   0   2   6      197.54      152.92      4.19 o
   1   2   6     1852.54     1772.19     23.20 o
   2   2   6     2178.28     2126.14     27.00 o
   3   2   6       13.50       13.58      3.60 o
   4   2   6     4297.40     4357.13    134.69 o
   5   2   6     2229.65     2212.83     50.26 o
   6   2   6      691.85      709.67     12.38 o
   7   2   6     2736.22     2655.98     39.44 o
   8   2   6     4637.89     4659.96     77.76 o
   9   2   6     2109.44     2340.65    154.80 o
  10   2   6      297.22      248.66     19.00 o
  11   2   6     1056.51     1086.00    123.97 o
  12   2   6      128.10      140.01     24.64 o
  13   2   6       79.25       54.46     31.50 o
  14   2   6      268.25      229.66     36.81 o
  15   2   6       57.44       28.47     39.32 o
  16   2   6       14.85      -12.53     35.53 o
 -18   3   6      380.99      381.96     36.71 o
 -17   3   6      204.22      162.89     48.25 o
 -16   3   6     1240.59     1200.90    115.26 o
 -15   3   6      810.71      941.11     36.86 o
 -14   3   6      149.46      156.99     16.40 o
 -13   3   6     2404.04     2417.06     41.57 o
 -12   3   6     2608.74     2745.96     48.92 o
 -11   3   6       60.72       55.23     11.39 o
 -10   3   6     7224.63     7216.58    150.77 o
  -9   3   6    12035.33    11959.94    162.36 o
  -8   3   6      867.70      932.25     19.83 o
  -7   3   6     2295.25     2246.61     58.97 o
  -6   3   6     9122.52     8461.27    237.89 o
  -5   3   6     2328.31     2528.24     36.40 o
  -4   3   6     6582.70     6116.47     79.87 o
  -3   3   6    15206.08    14664.75    193.32 o
  -2   3   6     1872.40     1767.26     29.38 o
  -1   3   6     6787.15     6155.85     89.66 o
   0   3   6    20680.46    20396.51    348.63 o
   1   3   6     3315.16     3098.91     89.12 o
   2   3   6     4487.83     4577.09     78.40 o
   3   3   6    15927.51    15671.19    255.98 o
   4   3   6     5460.06     5621.66    153.45 o
   5   3   6     1754.25     1765.82     29.75 o
   6   3   6    10498.28    10601.73    159.04 o
   7   3   6     2947.68     3158.95     95.16 o
   8   3   6      424.68      423.89     50.93 o
   9   3   6     2065.80     2320.51    123.30 o
  10   3   6     2176.54     2230.62     50.64 o
  11   3   6      154.45      163.62     56.29 o
  12   3   6     3581.04     3699.13    331.70 o
  13   3   6      609.48      591.59     83.09 o
  14   3   6        3.98      -20.46     34.18 o
  15   3   6      449.99      416.74     48.25 o
  16   3   6      948.16      969.04     68.15 o
 -18   4   6      227.48      242.39     44.90 o
 -17   4   6       53.55       -4.02     38.20 o
 -16   4   6      105.51       80.83     27.43 o
 -15   4   6       80.16       50.81     19.83 o
 -14   4   6     1529.91     1555.14     41.21 o
 -13   4   6      122.55      130.35     17.06 o
 -12   4   6     1331.19     1373.03     48.92 o
 -11   4   6     1074.96     1109.33     39.54 o
 -10   4   6      480.46      462.39     18.95 o
  -9   4   6       29.79       46.31     19.43 o
  -8   4   6     2077.01     1990.20     54.28 o
  -7   4   6     2311.36     2420.72    111.91 o
  -6   4   6      619.68      625.22     28.81 o
  -5   4   6     4780.50     4534.13    107.89 o
  -4   4   6      259.86      193.93     11.59 o
  -3   4   6      165.25      145.02     13.52 o
  -2   4   6      983.64     1058.29     32.84 o
  -1   4   6     6730.37     6458.85    107.12 o
   0   4   6       59.27       47.06      8.71 o
   1   4   6     7854.15     7325.94    160.16 o
   2   4   6     2767.98     2930.01    136.70 o
   3   4   6       11.48       24.79      6.90 o
   4   4   6      796.33      780.52     44.90 o
   5   4   6     1986.18     1853.15     30.59 o
   6   4   6     1044.60     1150.80     50.93 o
   7   4   6     1214.08     1339.53     46.24 o
   8   4   6     3347.75     3305.38    142.06 o
   9   4   6       19.98        7.39     30.83 o
  10   4   6      285.97      249.15     19.58 o
  11   4   6       72.28      100.94     67.68 o
  12   4   6      295.06      272.43     37.53 o
  13   4   6      303.03      329.85     62.32 o
  14   4   6     1462.13     1345.49     71.86 o
  15   4   6      157.92      235.95     43.62 o
 -17   5   6        7.80       25.68     52.94 o
 -16   5   6        2.22       69.81     32.58 o
 -15   5   6      462.55      528.39     31.86 o
 -14   5   6        6.15        9.28     30.83 o
 -13   5   6     1308.58     1344.70     74.38 o
 -12   5   6      360.49      365.72     33.51 o
 -11   5   6      121.33       95.43     15.17 o
 -10   5   6        9.03        2.35     14.74 o
  -9   5   6     1022.65     1055.47     43.56 o
  -8   5   6     1136.00     1057.33     89.79 o
  -7   5   6      195.47      195.97     13.38 o
  -6   5   6     1952.39     1820.19     71.70 o
  -5   5   6       12.02       29.90     23.95 o
  -4   5   6      667.35      737.52     34.85 o
  -3   5   6       87.04       89.81     24.79 o
  -2   5   6     1193.56     1104.87     27.20 o
  -1   5   6       98.10       60.06     11.99 o
   0   5   6     4590.08     4694.84    105.88 o
   1   5   6       25.69       24.43      5.69 o
   2   5   6     1377.56     1480.84     58.30 o
   3   5   6      173.99      177.48     12.73 o
   4   5   6        0.52       21.32     12.73 o
   5   5   6        1.24       -3.57      8.39 o
   6   5   6      692.08      704.25     54.95 o
   7   5   6      471.70      460.03     17.05 o
   8   5   6     1070.33     1059.83     42.89 o
   9   5   6      185.90      184.74     22.52 o
  10   5   6      175.95      175.96     20.27 o
  11   5   6        5.54       -8.77     20.59 o
  12   5   6      117.83       85.63     26.05 o
  13   5   6      110.62       94.15     28.38 o
  14   5   6        1.42       81.75     37.91 o
  15   5   6       99.32      157.77     47.49 o
 -16   6   6      106.23      115.26     40.21 o
 -15   6   6      408.42      363.20     44.23 o
 -14   6   6     1319.38     1292.41    158.15 o
 -13   6   6      550.36      504.97    113.92 o
 -12   6   6      233.55      214.48    105.21 o
 -11   6   6     1824.57     1785.92    182.94 o
 -10   6   6      736.31      732.11     50.26 o
  -9   6   6     1452.73     1504.53     59.64 o
  -8   6   6     4006.09     3950.50     77.60 o
  -7   6   6      818.07      852.77     36.86 o
  -6   6   6       93.75       81.18     17.42 o
  -5   6   6     5310.35     5520.83    411.45 o
  -4   6   6     3569.21     3615.74     94.49 o
  -3   6   6      995.19      995.04     26.76 o
  -2   6   6     5681.73     5901.84    117.94 o
  -1   6   6     4011.26     3868.40    132.01 o
   0   6   6       15.16       -3.33     12.15 o
   1   6   6     3361.61     3473.24     64.71 o
   2   6   6     3405.07     3480.07    202.37 o
   3   6   6       99.85       98.07     12.29 o
   4   6   6     4222.69     4034.02    203.04 o
   5   6   6     2709.36     2576.43     75.05 o
   6   6   6      151.59      102.29     22.78 o
   7   6   6     2316.91     2383.10     66.34 o
   8   6   6     3983.70     3925.01    118.61 o
   9   6   6      367.27      330.18     24.15 o
  10   6   6     1275.91     1219.21    124.64 o
  11   6   6     1897.95     1864.37     65.67 o
  12   6   6      355.11      348.01     93.15 o
  13   6   6      363.39      308.99     36.01 o
 -14   7   6       72.27       65.67     36.19 o
 -13   7   6      177.66      203.71     25.46 o
 -12   7   6      382.34      383.30     32.17 o
 -11   7   6       74.56       17.42     24.12 o
 -10   7   6     1219.94     1166.06     45.43 o
  -9   7   6      855.04      852.51     35.52 o
  -8   7   6       25.46       15.65     16.57 o
  -7   7   6     1305.48     1316.24    232.53 o
  -6   7   6      675.35      705.76     66.34 o
  -5   7   6       52.41       71.26     44.90 o
  -4   7   6     1489.98     1599.60     49.59 o
  -3   7   6     4337.97     4408.28    280.11 o
  -2   7   6      155.83      160.43     52.27 o
  -1   7   6      642.71      742.81     60.31 o
   0   7   6     1385.62     1435.82     34.95 o
   1   7   6      861.15      811.02     25.73 o
   2   7   6      341.71      321.62     39.54 o
   3   7   6     1799.44     1950.66     42.58 o
   4   7   6      586.29      566.10     21.18 o
   5   7   6      625.69      648.18     24.78 o
   6   7   6     2403.20     2259.59     50.94 o
   7   7   6      741.51      722.76     29.93 o
   8   7   6       49.96       79.52     40.21 o
   9   7   6      743.57      664.35     42.22 o
  10   7   6      957.20     1039.02     53.04 o
  11   7   6       84.78       16.83     60.98 o
  12   7   6      613.47      444.01     91.13 o
 -12   8   6       28.80       28.14     36.19 o
 -11   8   6      187.41      178.25     32.17 o
 -10   8   6      179.17      235.88     37.53 o
  -9   8   6      115.12      120.21     28.00 o
  -8   8   6       11.77      -10.16     17.84 o
  -7   8   6      160.27      153.65     23.86 o
  -6   8   6        1.38      -19.66     19.66 o
  -5   8   6      199.14      229.84     91.80 o
  -4   8   6      632.68      598.68     37.53 o
  -3   8   6       41.60      -22.64     22.64 o
  -2   8   6       44.39       21.59     17.42 o
  -1   8   6      107.69      114.37     22.92 o
   0   8   6        2.44       -1.94     23.45 o
   1   8   6       21.09       44.64     30.83 o
   2   8   6        0.67        2.24     17.72 o
   3   8   6       67.82       56.23     31.50 o
   4   8   6      757.19      735.65     27.99 o
   5   8   6      143.42      165.62     56.96 o
   6   8   6      208.50      202.39     23.45 o
   7   8   6       12.00       19.86     23.95 o
   8   8   6       26.93       22.55     29.20 o
   9   8   6       21.99       22.78     37.53 o
  10   8   6      349.70      309.59     52.27 o
 -10   9   6      171.88      158.15     41.55 o
  -9   9   6      805.12      807.48     60.16 o
  -8   9   6       45.23        6.64     29.13 o
  -7   9   6     1749.62     1653.43     72.03 o
  -6   9   6     1711.06     1561.40     69.53 o
  -5   9   6      210.18      227.94     34.64 o
  -4   9   6      403.24      407.17     34.10 o
  -3   9   6     1381.53     1411.98     53.70 o
  -2   9   6      185.44      125.85     82.42 o
  -1   9   6      459.06      479.35     38.87 o
   0   9   6     2204.21     2379.15     71.80 o
   1   9   6      201.95      190.56     31.50 o
   2   9   6     1069.82     1215.50     99.85 o
   3   9   6      989.66      996.55     52.16 o
   4   9   6      376.94      427.43     40.59 o
   5   9   6      133.94      137.82     38.87 o
   6   9   6     1265.69     1192.08    128.66 o
   7   9   6       86.18       60.47     37.54 o
   8   9   6      561.38      432.89     65.67 o
  -6  10   6      279.30      263.87     46.68 o
  -5  10   6     1557.29     1524.10     87.41 o
  -4  10   6      430.40      473.52     64.59 o
  -3  10   6       43.59       13.42     54.28 o
  -2  10   6     1039.77     1148.27     91.13 o
  -1  10   6     1321.67     1297.82     97.84 o
   0  10   6       11.08      -42.37     42.37 o
   1  10   6      716.29      791.05     55.38 o
   2  10   6      825.33      836.27     79.74 o
   3  10   6       11.44       12.90     29.93 o
   4  10   6      342.35      289.49     61.65 o
 -19   1   7      232.76      256.98     42.18 o
 -18   1   7       18.86       47.47     28.38 o
 -17   1   7     1374.29     1428.48    132.01 o
 -16   1   7     1623.39     1705.14     54.94 o
 -15   1   7        2.14       19.68     17.93 o
 -14   1   7     2486.25     2553.81     46.73 o
 -13   1   7     4150.52     4276.10     69.18 o
 -12   1   7      177.78      212.34     20.10 o
 -11   1   7     1163.79     1193.31     23.64 o
 -10   1   7     7456.35     7841.55    105.94 o
  -9   1   7     3896.60     3802.84     50.12 o
  -8   1   7     2119.56     1928.28     27.37 o
  -7   1   7     7919.54     7586.66     99.79 o
  -6   1   7     5241.35     5654.99     85.10 o
  -5   1   7      160.20      176.46      7.69 o
  -4   1   7     4683.90     3944.02     49.80 o
  -3   1   7     1956.57     1704.57     44.23 o
  -2   1   7      395.46      319.76     21.44 o
  -1   1   7    23254.26    23218.80    249.68 o
   0   1   7     9152.96     9215.11    111.91 o
   1   1   7     5309.91     5483.28     65.61 o
   2   1   7    11184.42    10655.41    132.94 o
   3   1   7    17128.98    17423.62    272.73 o
   4   1   7     1054.39     1168.05     33.51 o
   5   1   7    10691.93    10456.95    173.56 o
   6   1   7     4478.12     4069.22     60.52 o
   7   1   7       10.37       11.17     10.72 o
   8   1   7     2586.54     2516.54    205.72 o
   9   1   7     2019.36     2028.23     48.30 o
  10   1   7       38.34        7.42     22.73 o
  11   1   7     1111.03      954.46    115.93 o
  12   1   7     1326.52     1227.66     85.77 o
  13   1   7      101.25       44.85     27.76 o
  14   1   7     1933.72     1854.19     75.18 o
  15   1   7      216.51      173.99     58.30 o
  16   1   7        7.00        7.18     52.94 o
 -19   2   7      319.95      293.21     38.96 o
 -18   2   7      943.69      954.07     59.50 o
 -17   2   7      275.76      273.84     47.58 o
 -16   2   7      198.42      222.27     35.52 o
 -15   2   7     1425.80     1355.37     42.89 o
 -14   2   7     1527.70     1632.06     35.09 o
 -13   2   7        3.89       12.73     10.42 o
 -12   2   7     5083.96     5534.30     80.92 o
 -11   2   7     1667.19     1650.81     28.89 o
 -10   2   7     2033.72     2017.70     30.33 o
  -9   2   7     5280.14     5120.60     63.08 o
  -8   2   7     6314.90     6139.36    134.69 o
  -7   2   7      125.70      123.01      9.38 o
  -6   2   7    14191.87    13991.36    169.39 o
  -5   2   7    10475.71    10148.75    123.06 o
  -4   2   7       20.53       24.88      4.79 o
  -3   2   7    16327.98    15535.51    260.00 o
  -2   2   7    11735.29    10946.21    126.19 o
  -1   2   7       34.24       49.15      3.79 o
   0   2   7     5291.17     5147.62     99.18 o
   1   2   7    13196.14    12145.45    247.27 o
   2   2   7       92.55      114.17     13.40 o
   3   2   7    13975.95    13533.16    489.85 o
   4   2   7     8606.95     8735.44    183.61 o
   5   2   7      384.47      344.41     19.43 o
   6   2   7     3890.88     3566.00     45.59 o
   7   2   7    10489.76    10559.54    148.88 o
   8   2   7     3388.43     3328.81     82.30 o
   9   2   7      766.54      872.02     30.59 o
  10   2   7     5285.67     5079.74    350.47 o
  11   2   7      392.83      409.34     60.98 o
  12   2   7      184.40      222.91     26.70 o
  13   2   7      498.32      437.42     47.58 o
  14   2   7     1162.07     1094.15     75.05 o
  15   2   7      309.67      262.21     40.21 o
  16   2   7     1826.73     1810.78    105.62 o
 -18   3   7        1.54      -12.92     30.99 o
 -17   3   7       12.90        0.57     26.48 o
 -16   3   7      144.34      111.67     24.58 o
 -15   3   7        5.19       14.62     15.44 o
 -14   3   7        5.19       14.07     16.75 o
 -13   3   7      198.53      225.02     15.07 o
 -12   3   7       19.83       13.62     11.82 o
 -11   3   7        1.42        9.38      9.48 o
 -10   3   7        2.82       19.33      8.67 o
  -9   3   7      888.61      920.60     80.41 o
  -8   3   7     3497.22     3639.01     86.44 o
  -7   3   7     1509.72     1522.80     24.15 o
  -6   3   7       83.86       73.27      9.38 o
  -5   3   7        4.95        3.13      3.60 o
  -4   3   7      655.35      634.15     18.76 o
  -3   3   7      565.18      574.80     29.48 o
  -2   3   7      472.00      481.98     10.62 o
  -1   3   7      524.59      508.68      9.92 o
   0   3   7      177.62      195.06      7.06 o
   1   3   7       17.74       21.59      8.04 o
   2   3   7      407.15      392.12     24.79 o
   3   3   7      320.90      321.94     24.79 o
   4   3   7      190.33      187.53      9.13 o
   5   3   7      352.72      353.13     11.55 o
   6   3   7       62.98       55.11      6.69 o
   7   3   7      670.46      661.07     37.53 o
   8   3   7      877.55      823.84     25.46 o
   9   3   7      795.08      806.94     29.92 o
  10   3   7      907.75      881.71     99.18 o
  11   3   7       68.92       90.33     23.64 o
  12   3   7      302.19      294.51     31.74 o
  13   3   7        6.96       13.22     24.58 o
  14   3   7        2.01       65.75     29.92 o
  15   3   7       17.60        6.76     67.68 o
 -17   4   7      480.01      478.92     75.05 o
 -16   4   7      129.95      102.22     79.74 o
 -15   4   7      928.87      974.90     54.28 o
 -14   4   7      430.43      410.65     21.58 o
 -13   4   7       34.04       32.36     24.79 o
 -12   4   7     2763.51     2705.22     52.03 o
 -11   4   7     2679.51     2607.53     58.97 o
 -10   4   7      152.64      183.47     11.15 o
  -9   4   7     1655.94     1604.31     29.20 o
  -8   4   7     1576.55     1529.38     69.02 o
  -7   4   7      676.16      657.76     17.51 o
  -6   4   7     7011.95     6974.65     96.36 o
  -5   4   7     6370.25     6128.42     88.21 o
  -4   4   7       48.38       33.23     15.41 o
  -3   4   7     9615.62     9082.70    132.67 o
  -2   4   7     4526.29     4713.14     82.10 o
  -1   4   7      192.87      192.03      7.47 o
   0   4   7     2309.13     2339.88     60.98 o
   1   4   7     6153.72     5676.68    166.86 o
   2   4   7      228.84      308.14     11.59 o
   3   4   7     6043.52     6151.42     92.33 o
   4   4   7     4372.74     4491.30     67.93 o
   5   4   7      134.01      112.85     10.62 o
   6   4   7     1631.02     1576.98     44.23 o
   7   4   7     2668.48     2779.95     48.25 o
   8   4   7      868.37      837.64     30.15 o
   9   4   7      461.95      451.51     50.26 o
  10   4   7     3407.95     3422.96    115.26 o
  11   4   7      186.74      204.39     25.95 o
  12   4   7      247.05      275.60     28.65 o
  13   4   7      435.89      416.66     44.90 o
  14   4   7      743.39      816.92     87.78 o
  15   4   7       57.86       82.69     37.77 o
 -17   5   7      300.64      253.83     43.23 o
 -16   5   7      862.35      901.92     63.66 o
 -15   5   7        4.02        6.70     24.53 o
 -14   5   7     1733.65     1717.44     55.27 o
 -13   5   7     1026.36     1067.15     36.96 o
 -12   5   7       34.83       45.32     18.09 o
 -11   5   7     1415.36     1438.12     85.10 o
 -10   5   7     5458.83     5461.69    107.22 o
  -9   5   7     1674.78     1590.42     99.85 o
  -8   5   7     2731.79     2812.51     69.02 o
  -7   5   7     5055.61     4755.03    138.71 o
  -6   5   7       33.62       17.42     11.89 o
  -5   5   7     3522.50     3579.58    113.92 o
  -4   5   7     7611.19     7605.11    145.41 o
  -3   5   7     5568.45     5241.07    120.62 o
  -2   5   7     1233.25     1354.26     93.82 o
  -1   5   7    15641.09    15190.79    255.09 o
   0   5   7     2048.98     2085.69     37.35 o
   1   5   7     2103.83     2287.55     60.31 o
   2   5   7     4461.16     4487.52    151.44 o
   3   5   7     4237.47     4346.28    143.40 o
   4   5   7      162.50      159.55     11.55 o
   5   5   7    11547.22    11902.13    184.22 o
   6   5   7     6241.68     6440.08    157.48 o
   7   5   7      306.38      254.92     42.89 o
   8   5   7     2003.61     1943.60    144.07 o
   9   5   7     1113.15     1238.70     40.20 o
  10   5   7       37.40       44.15     38.20 o
  11   5   7     2647.78     2605.77    109.23 o
  12   5   7     2995.75     2921.55    108.77 o
  13   5   7        0.71        6.05     30.28 o
  14   5   7      895.75      872.63     91.13 o
 -15   6   7       22.39       20.39     31.87 o
 -14   6   7       32.39       67.38     37.53 o
 -13   6   7      248.93      245.46     54.28 o
 -12   6   7      952.26      944.31     33.68 o
 -11   6   7       57.24       26.69     21.81 o
 -10   6   7      243.91      207.73     22.78 o
  -9   6   7       26.64       49.05     17.84 o
  -8   6   7        5.76        9.85     17.61 o
  -7   6   7      163.42      118.11     15.32 o
  -6   6   7     1100.50     1022.58     83.09 o
  -5   6   7     2083.23     2186.02     48.76 o
  -4   6   7      251.98      248.39     16.27 o
  -3   6   7      103.61       98.91     31.50 o
  -2   6   7        4.31       18.61     12.56 o
  -1   6   7      407.05      456.47     19.48 o
   0   6   7      121.69      120.67     17.57 o
   1   6   7     2178.30     2291.48     50.87 o
   2   6   7       95.31       84.55     15.61 o
   3   6   7     1484.69     1454.42     35.86 o
   4   6   7      188.06      178.03     14.61 o
   5   6   7       27.67       31.71     13.40 o
   6   6   7      156.86      149.07     16.74 o
   7   6   7     1133.85     1120.24     28.95 o
   8   6   7      602.20      612.90     28.34 o
   9   6   7      453.07      433.17     25.38 o
  10   6   7      158.63      138.63     27.18 o
  11   6   7        9.76        6.45     31.50 o
  12   6   7        7.33       55.75     40.88 o
  13   6   7       77.95       54.51     39.60 o
 -14   7   7      348.43      289.49     38.87 o
 -13   7   7     1324.62     1344.24     65.67 o
 -12   7   7      115.11      107.22     30.83 o
 -11   7   7      531.38      611.14     41.55 o
 -10   7   7      637.58      599.08     34.85 o
  -9   7   7      120.15       62.29     18.62 o
  -8   7   7        4.91       17.19     23.45 o
  -7   7   7     1411.57     1397.14     41.16 o
  -6   7   7     1124.81     1029.18     31.89 o
  -5   7   7      709.09      753.22     56.96 o
  -4   7   7      904.27      924.27     32.61 o
  -3   7   7        2.12       -7.37     16.36 o
  -2   7   7      454.49      472.49     39.54 o
  -1   7   7     2536.13     2545.87     57.75 o
   0   7   7     2043.78     2036.71     52.27 o
   1   7   7      411.92      408.11     23.95 o
   2   7   7     4269.37     4250.46     80.08 o
   3   7   7     1089.18     1095.95     32.05 o
   4   7   7       30.93        3.22     28.14 o
   5   7   7      423.87      474.60     69.69 o
   6   7   7      510.24      445.18     70.36 o
   7   7   7       63.03       14.99     32.84 o
   8   7   7     1582.89     1530.08     85.10 o
   9   7   7      611.44      676.97     39.27 o
  10   7   7      274.94      257.55     38.82 o
  11   7   7      456.24      344.82     48.84 o
 -12   8   7     1089.72     1076.20     57.63 o
 -11   8   7      549.59      478.46     44.23 o
 -10   8   7      175.07      190.31     36.19 o
  -9   8   7     2129.26     2041.33     78.38 o
  -8   8   7     1232.18     1203.12    122.63 o
  -7   8   7        4.35       -6.30     36.86 o
  -6   8   7     1735.16     1767.47     54.90 o
  -5   8   7     1871.41     1981.94    137.37 o
  -4   8   7      138.31      120.69     41.55 o
  -3   8   7     3198.58     3291.21     88.46 o
  -2   8   7     2951.22     3024.32     75.12 o
  -1   8   7        7.30       17.52     18.84 o
   0   8   7     2672.01     2873.21     89.79 o
   1   8   7     3465.88     3482.67     97.17 o
   2   8   7      354.84      349.80     23.27 o
   3   8   7     2024.69     1928.30     53.54 o
   4   8   7     3061.29     3243.03     90.91 o
   5   8   7      266.49      246.25     24.75 o
   6   8   7      529.47      516.66    123.97 o
   7   8   7     1677.68     1612.87     65.68 o
   8   8   7      144.72      108.05     40.27 o
   9   8   7      680.02      502.58     61.65 o
  10   8   7     1607.93     1148.57     96.50 o
 -10   9   7      330.64      255.98     58.97 o
  -9   9   7       21.80      -22.78     37.53 o
  -8   9   7      821.88      823.96    144.07 o
  -7   9   7      316.80      260.24     31.61 o
  -6   9   7       36.86       20.89     62.99 o
  -5   9   7      150.50      137.96     58.97 o
  -4   9   7      716.10      705.26    171.55 o
  -3   9   7      435.44      456.13     36.25 o
  -2   9   7      223.85      212.12     87.11 o
  -1   9   7      954.05      926.37     40.21 o
   0   9   7       59.09       37.58     20.50 o
   1   9   7       20.34       -3.63     24.04 o
   2   9   7        8.70      -14.61     36.19 o
   3   9   7      222.24      222.07     35.53 o
   4   9   7        0.72      -11.34     38.87 o
   5   9   7      500.51      477.32     41.57 o
   6   9   7      131.62      196.61     43.14 o
   7   9   7       46.52       33.21     60.04 o
  -5  10   7       82.14      -25.76     41.39 o
  -4  10   7        6.65      -46.14     47.58 o
  -3  10   7      520.26      467.95    115.26 o
  -2  10   7      649.37      557.68     87.11 o
  -1  10   7      139.12      206.47     50.47 o
   0  10   7      744.34      646.44     50.38 o
   1  10   7       60.01       29.78     40.66 o
   2  10   7        1.79      -42.62     46.84 o
   3  10   7      119.29      119.71     53.01 o
 -19   0   8     1558.66     1565.38    143.40 o
 -18   0   8     1098.80     1112.38     91.13 o
 -17   0   8      442.14      372.58     40.21 o
 -16   0   8     1548.78     1627.03     77.73 o
 -15   0   8     1519.89     1736.92     61.65 o
 -14   0   8       36.84       54.95     20.10 o
 -13   0   8      295.54      298.87     20.10 o
 -12   0   8     1378.85     1564.04     40.21 o
 -11   0   8        2.09        4.02     13.40 o
 -10   0   8    13716.47    13810.95    268.04 o
  -9   0   8     3777.94     3705.70     68.35 o
  -8   0   8     1677.35     1487.64     36.19 o
  -7   0   8     3430.84     3420.24     71.03 o
  -6   0   8     8046.45     7643.27    148.76 o
  -5   0   8      208.52      286.81     17.42 o
  -4   0   8    33075.29    31739.05    692.89 o
  -3   0   8    57313.62    55531.96   2236.82 o
  -2   0   8      396.71      467.74     16.08 o
  -1   0   8    15750.93    15530.45    238.56 o
   0   0   8     3703.07     3164.26     49.59 o
   1   0   8     7427.67     7683.47    112.58 o
   2   0   8     3453.41     3349.21     54.95 o
   3   0   8    23261.73    22376.29    407.43 o
   4   0   8      699.96      868.46     22.78 o
   5   0   8    15566.75    15735.51    352.48 o
   6   0   8     9212.03     9822.46    209.07 o
   7   0   8     1240.87     1155.27     36.19 o
   8   0   8      696.77      659.39     41.55 o
   9   0   8     6812.62     6895.42    191.65 o
  10   0   8     4644.02     5040.56    140.72 o
  11   0   8     2371.68     2211.36     77.73 o
  12   0   8     3182.99     3166.94    120.62 o
  13   0   8       24.80       24.12     38.87 o
  14   0   8       55.42       25.46     50.93 o
  15   0   8      919.48     1109.70    103.20 o
  16   0   8     1776.05     1605.58    128.66 o
 -19   1   8       54.90       54.26     40.88 o
 -18   1   8      225.82      219.80     27.85 o
 -17   1   8      394.55      377.27     34.50 o
 -16   1   8      229.29      232.17     23.64 o
 -15   1   8      427.57      399.57     18.32 o
 -14   1   8     2167.66     2277.04     44.54 o
 -13   1   8       37.01       43.09     10.30 o
 -12   1   8     1313.14     1333.79     35.52 o
 -11   1   8      705.41      661.18     16.56 o
 -10   1   8      435.87      445.76     13.52 o
  -9   1   8      144.10      183.73     28.14 o
  -8   1   8     5387.29     5473.16     66.20 o
  -7   1   8     2237.62     2059.19     32.84 o
  -6   1   8     3394.53     3027.54     65.67 o
  -5   1   8     3803.14     3652.07     67.01 o
  -4   1   8      163.92      166.14      6.70 o
  -3   1   8        1.26       20.51     14.07 o
  -2   1   8     5449.55     5059.77     63.96 o
  -1   1   8     7551.04     7336.65     82.82 o
   0   1   8      457.44      400.90      8.01 o
   1   1   8     8202.95     8150.37    100.92 o
   2   1   8     1177.31     1211.42     23.45 o
   3   1   8      138.81      160.51      7.06 o
   4   1   8      141.28      131.16      5.68 o
   5   1   8     3039.79     2969.85     64.33 o
   6   1   8      276.35      307.59     11.82 o
   7   1   8     5424.24     5289.90     85.48 o
   8   1   8     1444.83     1484.40     46.24 o
   9   1   8      175.55      176.90     19.30 o
  10   1   8       46.71       -3.35     24.79 o
  11   1   8      597.12      508.91     29.75 o
  12   1   8      363.78      364.42     31.50 o
  13   1   8      741.30      663.68     53.61 o
  14   1   8     1006.71      905.98     46.68 o
  15   1   8        0.41       53.37     40.55 o
  16   1   8       54.93       21.01     44.75 o
 -18   2   8       43.13       26.72     47.58 o
 -17   2   8        0.32       -0.67     26.53 o
 -16   2   8       23.92       46.24     42.22 o
 -15   2   8      479.59      464.03     20.59 o
 -14   2   8       22.21       31.75     13.52 o
 -13   2   8      151.65      155.44     14.74 o
 -12   2   8      135.41      117.81     12.73 o
 -11   2   8      505.26      466.80     14.07 o
 -10   2   8      127.16      120.63      9.92 o
  -9   2   8        6.05        9.54      7.37 o
  -8   2   8     1088.90     1125.70     37.53 o
  -7   2   8     4347.94     4532.45    108.56 o
  -6   2   8     4502.57     4338.16     54.74 o
  -5   2   8        9.07       -2.49     12.73 o
  -4   2   8      531.61      475.13     18.09 o
  -3   2   8     3289.95     3175.21     41.78 o
  -2   2   8      237.22      216.55      6.63 o
  -1   2   8     5310.63     5181.34     66.77 o
   0   2   8     1630.02     1669.53     22.69 o
   1   2   8      212.16      171.06     12.06 o
   2   2   8     1821.43     1981.98     28.14 o
   3   2   8     3095.12     2983.57     40.21 o
   4   2   8        3.97       15.30      8.71 o
   5   2   8      242.08      207.20     14.74 o
   6   2   8     2004.63     2078.63     35.45 o
   7   2   8        3.71       12.34      8.04 o
   8   2   8     2181.70     2263.03     51.89 o
   9   2   8      652.06      667.92     56.96 o
  10   2   8      458.69      375.94     29.38 o
  11   2   8      246.13      296.58     79.74 o
  12   2   8     1087.57     1023.93     48.63 o
  13   2   8      120.91      132.96     31.65 o
  14   2   8        4.20       15.35     37.35 o
  15   2   8      168.63      170.90     48.94 o
 -18   3   8      408.91      432.85     46.91 o
 -17   3   8     1106.75     1112.38     65.67 o
 -16   3   8      200.68      220.45     71.03 o
 -15   3   8     1287.19     1214.01     37.95 o
 -14   3   8     4665.43     4847.19    152.11 o
 -13   3   8      464.99      470.62     20.78 o
 -12   3   8     2932.45     3128.72     52.79 o
 -11   3   8     4516.61     4525.39     67.36 o
 -10   3   8     1706.33     1769.29     52.27 o
  -9   3   8      821.03      756.85     25.46 o
  -8   3   8     9894.23    10323.94    135.04 o
  -7   3   8     3490.46     3098.97     47.51 o
  -6   3   8     4136.21     3879.87     51.15 o
  -5   3   8    10460.41    10097.87    246.60 o
  -4   3   8     2187.10     2108.62     27.66 o
  -3   3   8      921.85     1096.63     60.98 o
  -2   3   8    14074.18    13432.78    175.36 o
  -1   3   8     9324.16     8767.85    104.19 o
   0   3   8      472.78      411.60      9.48 o
   1   3   8    14203.21    14066.47    186.43 o
   2   3   8     8678.80     8675.51    122.15 o
   3   3   8      284.15      313.51     12.73 o
   4   3   8     3158.47     3260.10     48.33 o
   5   3   8     6640.61     6783.18    110.98 o
   6   3   8      978.40      985.98     44.23 o
   7   3   8     6357.47     6443.53    105.30 o
   8   3   8     2514.42     2545.43     71.70 o
   9   3   8      382.78      349.78     27.47 o
  10   3   8     1549.48     1518.07    159.49 o
  11   3   8     2869.74     2841.50    180.93 o
  12   3   8      335.93      396.86     45.57 o
  13   3   8     1323.07     1238.78     67.68 o
  14   3   8     1494.97     1267.88    152.78 o
  15   3   8        2.13       -1.79     40.21 o
 -17   4   8      451.58      406.65     45.40 o
 -16   4   8     1044.06     1019.30     83.09 o
 -15   4   8       38.25       70.67     22.07 o
 -14   4   8       18.19       36.63     22.78 o
 -13   4   8     1532.06     1465.36     42.89 o
 -12   4   8     2556.16     2631.29    105.88 o
 -11   4   8       55.89       90.58     53.61 o
 -10   4   8     3379.99     3454.10     61.63 o
  -9   4   8     1590.65     1387.62     34.18 o
  -8   4   8      507.11      409.77     15.62 o
  -7   4   8     2058.23     2048.55     46.24 o
  -6   4   8     4434.45     4513.22     69.87 o
  -5   4   8     1791.40     1605.35     60.31 o
  -4   4   8     5637.19     5438.33     85.32 o
  -3   4   8     5955.76     6191.82     85.57 o
  -2   4   8      223.14      206.24      7.19 o
  -1   4   8     1344.60     1414.86     40.88 o
   0   4   8     3586.87     3295.25     54.75 o
   1   4   8     1690.54     1814.13     31.10 o
   2   4   8     1334.60     1352.54     35.52 o
   3   4   8     6394.66     6458.99     98.21 o
   4   4   8      787.27      738.91     35.52 o
   5   4   8     2716.28     2710.94     45.40 o
   6   4   8     1450.81     1496.08     58.30 o
   7   4   8      993.91      962.43     25.16 o
   8   4   8      195.04      213.92     17.41 o
   9   4   8     2575.36     2649.51     95.83 o
  10   4   8     1054.64     1069.08     40.88 o
  11   4   8      240.48      220.41     29.57 o
  12   4   8      263.93      220.57     31.10 o
  13   4   8       71.58       68.66     34.58 o
  14   4   8        7.10      -23.95     54.28 o
 -16   5   8        5.51       -5.53     39.14 o
 -15   5   8        0.70        2.43     20.70 o
 -14   5   8       43.69       72.21     22.89 o
 -13   5   8      371.75      379.12     33.51 o
 -12   5   8      264.07      300.92     24.48 o
 -11   5   8     1502.11     1461.24     46.56 o
 -10   5   8      220.68      273.95     21.58 o
  -9   5   8        2.22      -13.38     13.38 o
  -8   5   8       20.42       17.77     18.76 o
  -7   5   8      295.32      299.47     69.02 o
  -6   5   8      288.37      339.19     19.30 o
  -5   5   8      300.13      336.36     30.83 o
  -4   5   8      135.78      136.29     15.78 o
  -3   5   8      962.72     1036.59     27.39 o
  -2   5   8      331.27      292.67     18.76 o
  -1   5   8       15.08       59.49     32.17 o
   0   5   8       88.09       86.04     12.76 o
   1   5   8      626.67      581.76     19.41 o
   2   5   8     2536.95     2539.59     43.76 o
   3   5   8       16.73       13.22      9.92 o
   4   5   8      302.92      332.51     16.08 o
   5   5   8       27.65       20.84     11.86 o
   6   5   8      158.25      161.66     16.61 o
   7   5   8        4.56       11.23     12.58 o
   8   5   8       73.55       59.27     20.10 o
   9   5   8        0.78        0.36     19.43 o
  10   5   8      254.88      270.20     23.78 o
  11   5   8       61.04       77.23     46.91 o
  12   5   8      452.06      400.62     33.96 o
  13   5   8      392.85      393.55     58.97 o
 -15   6   8      773.48      732.51    103.20 o
 -14   6   8       40.52       17.65     25.52 o
 -13   6   8     1403.16     1492.00     53.26 o
 -12   6   8     1060.09     1034.48    111.91 o
 -11   6   8       24.01        2.01     52.27 o
 -10   6   8     1802.24     1914.92     58.23 o
  -9   6   8     3382.70     3425.25    243.25 o
  -8   6   8       57.97       51.97     58.30 o
  -7   6   8     4770.69     4960.60     99.00 o
  -6   6   8     4347.78     4332.60     91.02 o
  -5   6   8      580.15      531.35     54.28 o
  -4   6   8     2808.03     2759.13    104.54 o
  -3   6   8     7125.38     7546.83    136.12 o
  -2   6   8      276.97      270.13     18.56 o
  -1   6   8     3394.73     3370.23    247.94 o
   0   6   8     6287.89     6350.79    115.25 o
   1   6   8      446.64      492.65     27.47 o
   2   6   8     3308.34     3549.09     68.79 o
   3   6   8     6357.70     6586.18    117.52 o
   4   6   8     2228.84     2125.94     44.43 o
   5   6   8      755.08      772.04     29.20 o
   6   6   8     3443.95     3563.03    141.39 o
   7   6   8      428.57      479.57     24.76 o
   8   6   8      406.93      362.63     29.38 o
   9   6   8     1811.18     1752.00     64.36 o
  10   6   8      627.77      638.54     40.20 o
  11   6   8      215.42      191.81     40.66 o
  12   6   8      893.59      678.37    156.81 o
 -14   7   8      764.58      688.87     52.27 o
 -13   7   8        6.87        9.38     30.83 o
 -12   7   8      760.39      637.94     52.27 o
 -11   7   8     1044.36     1044.03     53.61 o
 -10   7   8      291.48      278.77     30.83 o
  -9   7   8      512.85      473.07     57.63 o
  -8   7   8     2364.90     2335.72     72.37 o
  -7   7   8      637.64      638.95     57.63 o
  -6   7   8     1170.07     1246.70    101.19 o
  -5   7   8     2987.89     3083.29    207.06 o
  -4   7   8      731.27      683.70     97.17 o
  -3   7   8      102.22      118.85     18.76 o
  -2   7   8     3440.81     3773.48     99.18 o
  -1   7   8     2514.12     2566.37     53.53 o
   0   7   8      350.32      341.06     23.49 o
   1   7   8     2403.84     2531.99    117.27 o
   2   7   8     1155.82     1222.46     35.38 o
   3   7   8        3.99       -3.64     20.10 o
   4   7   8     1503.11     1575.09     99.85 o
   5   7   8     1566.35     1649.76     46.68 o
   6   7   8        0.55        1.95     15.00 o
   7   7   8     1552.61     1531.95     52.59 o
   8   7   8     1182.70     1196.16     67.68 o
   9   7   8       14.21        6.33     28.34 o
  10   7   8      162.88      108.28     56.29 o
  11   7   8      686.17      536.29    180.26 o
 -12   8   8       58.39       38.87     33.51 o
 -11   8   8       52.30       20.10     34.85 o
 -10   8   8       10.22       21.44     40.21 o
  -9   8   8      375.27      335.05     36.19 o
  -8   8   8      203.72      231.34     65.67 o
  -7   8   8       26.42       -6.15     41.55 o
  -6   8   8       21.91       28.96     58.30 o
  -5   8   8       30.62       -1.84     46.24 o
  -4   8   8       17.08      -18.09     18.09 o
  -3   8   8      659.78      706.93     50.26 o
  -2   8   8      250.89      225.17     24.46 o
  -1   8   8      165.64      149.20     19.83 o
   0   8   8      300.30      260.83     23.95 o
   1   8   8       17.53       -0.09     19.66 o
   2   8   8        6.00      -19.84     19.84 o
   3   8   8       13.67        7.18     21.71 o
   4   8   8        0.97        0.18     21.19 o
   5   8   8       77.28       37.37     21.03 o
   6   8   8      485.59      442.14     36.86 o
   7   8   8        0.15       10.11     37.42 o
   8   8   8       36.44       -4.97     79.07 o
   9   8   8       53.77       43.30     33.55 o
  -9   9   8      242.62      282.79     49.59 o
  -8   9   8     1046.17      899.66    114.59 o
  -7   9   8      919.23      796.49    166.86 o
  -6   9   8       73.08      107.46     32.58 o
  -5   9   8     1825.75     1781.33    132.68 o
  -4   9   8      559.71      559.62     54.40 o
  -3   9   8      288.35      260.60     43.79 o
  -2   9   8     1722.28     1764.07     77.20 o
  -1   9   8     1157.41     1027.83     51.71 o
   0   9   8        0.68        0.09     25.34 o
   1   9   8     1572.66     1529.43     57.21 o
   2   9   8     1832.83     1823.39     92.48 o
   3   9   8        2.02       57.09     33.89 o
   4   9   8      827.35      750.82     52.67 o
   5   9   8      566.07      527.55     50.75 o
   6   9   8       49.64       46.81     40.45 o
  -4  10   8      531.46      451.64     51.96 o
  -3  10   8      615.32      623.94     61.71 o
  -2  10   8        4.16       -9.27     51.60 o
  -1  10   8      382.23      378.56    127.99 o
   0  10   8      603.24      669.07     53.70 o
   1  10   8       46.41      -15.40     37.07 o
 -18   1   9      236.61      243.32     45.57 o
 -17   1   9       32.38       55.12     22.22 o
 -16   1   9      391.30      368.08     31.65 o
 -15   1   9     1554.53     1679.13     77.06 o
 -14   1   9      457.96      480.58     18.46 o
 -13   1   9      771.66      742.75     19.41 o
 -12   1   9     9233.31     9304.85    133.58 o
 -11   1   9     1905.33     1943.07     41.55 o
 -10   1   9     1366.66     1374.92     25.53 o
  -9   1   9     3002.47     2990.16     69.69 o
  -8   1   9     8783.31     8729.04    103.36 o
  -7   1   9      105.77       82.37      8.97 o
  -6   1   9    14421.19    13622.79    223.15 o
  -5   1   9     5940.82     5605.88     73.90 o
  -4   1   9      244.33      248.98     17.42 o
  -3   1   9    10537.79    10120.72    151.44 o
  -2   1   9     4748.67     4289.25     53.79 o
  -1   1   9      635.85      641.29     17.42 o
   0   1   9     6362.13     6224.69     71.43 o
   1   1   9    15573.64    15066.76    211.08 o
   2   1   9      293.67      299.63      7.06 o
   3   1   9     4608.52     4622.55    109.23 o
   4   1   9     3088.75     3238.43     44.83 o
   5   1   9     1606.79     1556.79     27.00 o
   6   1   9     1498.39     1507.34     36.86 o
   7   1   9     5250.86     5442.63     98.52 o
   8   1   9      636.08      680.18     61.65 o
   9   1   9     1521.81     1449.60     89.12 o
  10   1   9     2404.89     2391.49     82.42 o
  11   1   9      268.61      259.78     22.69 o
  12   1   9        4.27       -0.73     46.91 o
  13   1   9     1172.53      927.91     95.16 o
  14   1   9     1404.60     1367.57     62.89 o
  15   1   9       88.24       56.89     42.16 o
 -18   2   9        0.92        5.38     33.15 o
 -17   2   9     1470.32     1457.40     84.43 o
 -16   2   9     1194.89     1219.70     49.51 o
 -15   2   9      153.28      138.19     22.11 o
 -14   2   9     1355.56     1396.98     33.96 o
 -13   2   9      397.03      378.46     46.91 o
 -12   2   9       10.26       17.15     10.72 o
 -11   2   9     2048.05     1961.24     34.12 o
 -10   2   9     6745.25     7022.73    190.98 o
  -9   2   9        1.13       26.85      8.26 o
  -8   2   9     5232.91     4917.42    144.07 o
  -7   2   9     3469.64     3237.63     44.41 o
  -6   2   9       84.13      105.28     11.39 o
  -5   2   9     4489.96     4670.25     59.50 o
  -4   2   9    13926.96    13056.81    160.27 o
  -3   2   9     6100.96     5997.65     70.22 o
  -2   2   9     4703.78     4488.41     59.90 o
  -1   2   9    15255.30    14835.54    203.04 o
   0   2   9     1276.84     1188.02     16.40 o
   1   2   9      392.26      391.39      9.48 o
   2   2   9     5149.81     5161.80     64.91 o
   3   2   9     7383.10     7276.13     89.25 o
   4   2   9     1369.82     1373.56     20.78 o
   5   2   9    11489.86    11684.61    306.24 o
   6   2   9     1272.26     1331.82     50.93 o
   7   2   9      541.07      599.30     19.41 o
   8   2   9     2675.03     2650.33    109.90 o
   9   2   9     3485.22     3887.40     71.43 o
  10   2   9       24.83       48.25     20.93 o
  11   2   9     3170.74     3111.46    170.21 o
  12   2   9     1956.52     1927.09     61.68 o
  13   2   9       38.07       41.61     29.75 o
  14   2   9      258.15      275.39     42.76 o
  15   2   9      335.80      320.04     71.03 o
 -18   3   9        0.84       18.76     32.17 o
 -17   3   9      140.93       72.37     31.40 o
 -16   3   9        0.30       17.56     25.52 o
 -15   3   9       65.18       49.18     19.60 o
 -14   3   9      118.59      150.27     25.46 o
 -13   3   9      288.92      304.32     19.43 o
 -12   3   9        5.33      -13.72     13.72 o
 -11   3   9        4.79       -5.09     11.59 o
 -10   3   9      421.21      396.94     16.40 o
  -9   3   9      344.20      327.50     12.15 o
  -8   3   9      602.29      556.09     35.52 o
  -7   3   9      367.67      399.56     12.87 o
  -6   3   9      711.60      729.01     14.12 o
  -5   3   9        0.65        9.38      4.19 o
  -4   3   9      276.27      252.36     13.40 o
  -3   3   9       16.91       15.78      4.19 o
  -2   3   9      508.81      475.45      9.92 o
  -1   3   9       60.33       56.29      5.15 o
   0   3   9      243.93      231.63      8.01 o
   1   3   9       12.60       18.94      6.70 o
   2   3   9        0.02       -2.68      6.63 o
   3   3   9       42.03       42.03      8.01 o
   4   3   9       21.99       38.60      8.97 o
   5   3   9      198.27      176.34     11.15 o
   6   3   9       45.79       67.57     29.48 o
   7   3   9       40.52       76.72     19.43 o
   8   3   9      204.70      166.19     16.74 o
   9   3   9      246.02      257.22     21.44 o
  10   3   9       10.45        5.36     19.00 o
  11   3   9        1.54       50.86     26.01 o
  12   3   9       24.11       39.51     25.53 o
  13   3   9      197.80      158.95     31.85 o
  14   3   9      197.95      130.58     58.30 o
 -17   4   9      431.90      378.32     84.43 o
 -16   4   9      633.67      631.44     58.97 o
 -15   4   9        0.93      -17.71     17.71 o
 -14   4   9      930.70      957.47     89.12 o
 -13   4   9      369.89      350.33     23.82 o
 -12   4   9        3.39       -7.39     21.44 o
 -11   4   9      169.12      155.69     16.61 o
 -10   4   9     1243.02     1262.99     56.96 o
  -9   4   9      204.87      274.08     16.11 o
  -8   4   9     5472.70     5060.84     84.69 o
  -7   4   9     5301.45     5358.08    254.64 o
  -6   4   9      807.34      816.07     19.41 o
  -5   4   9     1034.52     1176.71     22.26 o
  -4   4   9     3969.66     3596.18     51.64 o
  -3   4   9     3571.55     3704.65     59.64 o
  -2   4   9     1201.10     1157.25     56.29 o
  -1   4   9     9704.95     9967.28    153.21 o
   0   4   9      514.50      469.13     22.78 o
   1   4   9      658.05      631.71     18.32 o
   2   4   9     2517.70     2481.81     41.97 o
   3   4   9     3768.79     3532.10     58.14 o
   4   4   9      784.83      736.78     20.23 o
   5   4   9     7409.85     7691.51    113.17 o
   6   4   9      910.32      943.05     48.92 o
   7   4   9      723.82      766.23     23.20 o
   8   4   9     2543.34     2528.39     60.30 o
   9   4   9     1794.31     1922.57     50.64 o
  10   4   9        0.15       -0.89     34.18 o
  11   4   9     1608.89     1764.73     61.94 o
  12   4   9     1128.57     1109.68     57.44 o
  13   4   9       52.26       40.21     37.53 o
  14   4   9      308.53      307.00     45.37 o
 -16   5   9      116.15      156.95     43.46 o
 -15   5   9      992.61      929.74     45.01 o
 -14   5   9     1059.01     1034.97     51.60 o
 -13   5   9      303.82      285.09     25.34 o
 -12   5   9     2485.32     2496.61     68.62 o
 -11   5   9      292.82      348.18     59.64 o
 -10   5   9     1248.44     1242.23     35.69 o
  -9   5   9     2529.04     2678.42     55.94 o
  -8   5   9     3211.13     3184.21     85.77 o
  -7   5   9      148.11       92.35     23.45 o
  -6   5   9     6141.61     6090.69    109.51 o
  -5   5   9     2265.89     2212.00     43.46 o
  -4   5   9     1928.28     2038.48    107.22 o
  -3   5   9     4234.63     4283.55     78.06 o
  -2   5   9     3440.79     3282.53     71.03 o
  -1   5   9      505.21      554.31     34.18 o
   0   5   9     4682.33     5041.45    111.24 o
   1   5   9     9431.40     9472.99    170.92 o
   2   5   9        6.03        2.68     17.42 o
   3   5   9     2540.10     2556.26     96.50 o
   4   5   9      561.06      639.57     32.17 o
   5   5   9      269.55      283.95     31.50 o
   6   5   9      834.10      847.02     24.05 o
   7   5   9     4445.29     4471.07     90.92 o
   8   5   9      156.74      158.58     21.73 o
   9   5   9     1796.31     1788.68     56.77 o
  10   5   9     1407.62     1283.32     68.35 o
  11   5   9      190.89      237.57    115.93 o
  12   5   9        2.20        4.47     27.68 o
  13   5   9      545.41      452.48     65.00 o
 -15   6   9      364.76      305.18     59.64 o
 -14   6   9      294.51      240.50     31.69 o
 -13   6   9       69.17       35.85     23.85 o
 -12   6   9      223.31      183.47     26.80 o
 -11   6   9       64.88       36.45     31.50 o
 -10   6   9      515.47      524.69     32.41 o
  -9   6   9       11.69       -8.71     17.06 o
  -8   6   9      691.22      683.30     64.33 o
  -7   6   9       99.90       62.58     21.51 o
  -6   6   9        8.50       45.96     82.42 o
  -5   6   9      333.74      315.32     22.78 o
  -4   6   9      123.18      175.00     22.11 o
  -3   6   9        9.78       -1.61     15.61 o
  -2   6   9     1887.89     2030.87     50.86 o
  -1   6   9      229.81      236.40     19.48 o
   0   6   9       66.52       36.82     17.34 o
   1   6   9       25.76       18.13     14.12 o
   2   6   9      131.87      104.79     16.03 o
   3   6   9      694.52      705.92     45.57 o
   4   6   9       10.59        6.70     15.61 o
   5   6   9      240.71      244.88     20.93 o
   6   6   9        2.22        1.61     15.61 o
   7   6   9        1.49       -2.68     25.46 o
   8   6   9      230.82      208.18     26.53 o
   9   6   9      134.35      122.02     29.75 o
  10   6   9      311.33      282.79     33.39 o
  11   6   9       48.93       52.40     38.28 o
  12   6   9        1.21       -5.81     39.57 o
 -13   7   9       12.03       14.74     32.17 o
 -12   7   9      969.22      973.00     68.35 o
 -11   7   9     1398.80     1309.39     71.03 o
 -10   7   9       42.19       38.87     25.46 o
  -9   7   9     1252.67     1239.70     46.91 o
  -8   7   9      644.40      661.20     33.79 o
  -7   7   9       14.93       16.52     42.89 o
  -6   7   9     1441.43     1378.44    126.65 o
  -5   7   9     2118.86     2264.90     85.10 o
  -4   7   9       74.89       49.92     19.44 o
  -3   7   9     1503.41     1516.28     60.98 o
  -2   7   9     1085.75     1062.63     87.11 o
  -1   7   9       34.39       14.33     17.05 o
   0   7   9      643.40      730.83     30.22 o
   1   7   9      790.38      802.46     39.54 o
   2   7   9       57.90       45.31     21.55 o
   3   7   9      821.09      834.21     35.44 o
   4   7   9      963.00     1109.88     38.88 o
   5   7   9        6.04       -3.70     36.19 o
   6   7   9      652.30      682.01     30.27 o
   7   7   9      413.97      428.43     31.23 o
   8   7   9       61.83       35.52     29.93 o
   9   7   9       87.35       41.20     29.33 o
  10   7   9      575.19      517.47    105.21 o
 -11   8   9      946.05      861.76     71.03 o
 -10   8   9     1756.26     1854.86    101.86 o
  -9   8   9      110.96       40.21     33.51 o
  -8   8   9      848.76      815.93     47.20 o
  -7   8   9     2072.45     2131.38    105.88 o
  -6   8   9      224.35      203.51     26.80 o
  -5   8   9      598.89      607.89     40.21 o
  -4   8   9     2032.65     2139.46     95.83 o
  -3   8   9     1144.68     1183.22     41.55 o
  -2   8   9      368.28      396.50     28.21 o
  -1   8   9     1324.08     1329.57     95.16 o
   0   8   9       36.06       57.49     21.54 o
   1   8   9      786.54      844.11     60.98 o
   2   8   9     2525.10     2612.86     97.84 o
   3   8   9      940.40      998.22     39.36 o
   4   8   9      270.65      256.82     29.85 o
   5   8   9     2258.51     2280.52    137.37 o
   6   8   9     1276.66     1089.77     57.05 o
   7   8   9        0.27        9.03     57.63 o
   8   8   9      384.24      332.58     62.99 o
  -8   9   9       17.11       62.60     43.56 o
  -7   9   9       66.64      105.88     67.01 o
  -6   9   9      348.16      380.22     37.50 o
  -5   9   9        7.82       60.51     35.67 o
  -4   9   9      172.33      175.05     48.25 o
  -3   9   9       98.97      100.42     34.66 o
  -2   9   9       62.27       53.28     32.44 o
  -1   9   9        5.25      -11.42     29.43 o
   0   9   9      495.60      522.51     39.86 o
   1   9   9      760.54      739.72     40.14 o
   2   9   9        0.40      -35.52     35.52 o
   3   9   9      138.38      185.10     36.19 o
   4   9   9      100.43        1.50     35.45 o
   5   9   9      108.99      116.33     53.61 o
 -18   0  10      220.70      151.44     44.23 o
 -17   0  10     1631.20     1714.14     95.16 o
 -16   0  10      440.62      341.76     32.17 o
 -15   0  10     1558.17     1421.97     49.59 o
 -14   0  10     3968.83     3985.81     95.16 o
 -13   0  10       10.32       22.78     16.08 o
 -12   0  10     1406.36     1631.05     42.89 o
 -11   0  10     1637.87     1585.48     40.21 o
 -10   0  10     3993.06     4143.96     87.11 o
  -9   0  10     1543.29     1400.53     36.19 o
  -8   0  10    17612.75    17522.02    309.59 o
  -7   0  10      447.85      300.21     18.76 o
  -6   0  10     3071.65     3093.22     64.33 o
  -5   0  10     2835.51     2661.67     54.95 o
  -4   0  10     5644.49     5854.07     99.18 o
  -3   0  10       92.40      159.49     12.06 o
  -2   0  10    13755.98    13296.31    209.07 o
  -1   0  10     7261.57     6835.11    105.88 o
   0   0  10     6026.80     5896.96     91.13 o
   1   0  10    11568.54    11168.04    180.93 o
   2   0  10     4985.32     4905.20     80.41 o
   3   0  10     2487.46     2294.45     46.91 o
   4   0  10     4168.94     4157.36     84.43 o
   5   0  10    14484.81    14765.19    325.67 o
   6   0  10        9.24        6.70     12.06 o
   7   0  10     6835.16     6861.92    191.65 o
   8   0  10     1513.65     1511.77     60.31 o
   9   0  10      111.02      121.96     26.80 o
  10   0  10      376.62      376.60     34.85 o
  11   0  10     5201.33     5371.60    168.87 o
  12   0  10      831.43      911.35     54.95 o
  13   0  10     2034.26     1685.99    124.64 o
  14   0  10      649.95      534.75     53.61 o
  15   0  10       26.90       24.12     60.31 o
 -18   1  10       19.67       10.97     39.54 o
 -17   1  10      235.95      238.88     28.14 o
 -16   1  10       82.61       18.26     17.06 o
 -15   1  10       11.02        0.83     13.52 o
 -14   1  10       62.45       42.89     11.37 o
 -13   1  10     1829.06     1841.15     36.48 o
 -12   1  10     3362.91     3337.77     52.02 o
 -11   1  10        4.57       13.19     11.82 o
 -10   1  10     1421.72     1379.04     57.63 o
  -9   1  10       98.40       78.72      9.38 o
  -8   1  10        2.56       12.84     16.08 o
  -7   1  10     1060.93     1075.46     61.65 o
  -6   1  10     8099.99     8015.91    105.64 o
  -5   1  10     1433.13     1514.38     22.69 o
  -4   1  10     2966.24     2736.96     65.67 o
  -3   1  10     1174.81     1065.07     16.75 o
  -2   1  10      366.19      420.33     15.41 o
  -1   1  10      457.80      455.95     20.77 o
   0   1  10     3806.05     3616.39     40.20 o
   1   1  10     3266.28     3212.19     40.21 o
   2   1  10     2910.61     2911.80     66.34 o
   3   1  10     6703.29     6876.44     89.66 o
   4   1  10       28.66       38.75      5.86 o
   5   1  10      204.47      187.34      9.92 o
   6   1  10      293.07      322.90     18.76 o
   7   1  10     2043.54     2006.60     47.01 o
   8   1  10       21.50        8.04     15.16 o
   9   1  10     2542.80     2433.74    159.49 o
  10   1  10       59.48       81.22     19.27 o
  11   1  10      326.21      305.57     26.01 o
  12   1  10      192.41      216.49     34.85 o
  13   1  10      426.00      351.23     42.22 o
  14   1  10      169.71      149.69     30.22 o
 -18   2  10       72.37       41.19     52.27 o
 -17   2  10      346.48      378.18     37.42 o
 -16   2  10       37.27       26.77     17.71 o
 -15   2  10       59.63       45.95     20.10 o
 -14   2  10      799.42      818.89     24.64 o
 -13   2  10      235.47      256.17     15.11 o
 -12   2  10      303.92      352.28     15.62 o
 -11   2  10      240.38      183.73     12.56 o
 -10   2  10      384.19      378.10     14.48 o
  -9   2  10      176.48      185.96     10.15 o
  -8   2  10     1712.62     1805.85     28.97 o
  -7   2  10       53.34       29.90     12.73 o
  -6   2  10       91.77       75.52      8.97 o
  -5   2  10     1455.65     1416.26     21.55 o
  -4   2  10      944.13      923.71     16.74 o
  -3   2  10      323.26      372.56     26.80 o
  -2   2  10     1436.48     1369.92     19.83 o
  -1   2  10     1499.07     1445.62     23.09 o
   0   2  10        3.05        6.70      6.63 o
   1   2  10      828.10      835.71     15.07 o
   2   2  10      500.44      528.31     11.89 o
   3   2  10       50.06       59.44      7.91 o
   4   2  10     1628.88     1584.36     55.62 o
   5   2  10     1322.94     1419.51     42.22 o
   6   2  10       18.92       23.45     14.07 o
   7   2  10      576.78      636.57     34.18 o
   8   2  10      821.03      841.82     26.05 o
   9   2  10       34.52       24.03     32.17 o
  10   2  10      213.08      183.11     30.83 o
  11   2  10      305.66      282.10     28.61 o
  12   2  10        0.03       -3.44     40.21 o
  13   2  10      339.92      316.02     32.17 o
  14   2  10      245.38      210.27     36.64 o
 -17   3  10      362.55      354.81     39.36 o
 -16   3  10      622.47      599.74     89.12 o
 -15   3  10      603.89      697.68     29.99 o
 -14   3  10       27.47        6.03     14.81 o
 -13   3  10     2414.98     2497.07     51.57 o
 -12   3  10     3936.84     4025.39    131.34 o
 -11   3  10      128.37      108.24     13.17 o
 -10   3  10     7586.48     7399.09    250.62 o
  -9   3  10     4892.52     4740.58     67.52 o
  -8   3  10     1744.75     1750.01     48.25 o
  -7   3  10     1356.41     1400.41     43.56 o
  -6   3  10    10543.94    10186.01    147.42 o
  -5   3  10      419.39      404.73     10.34 o
  -4   3  10     8334.82     7866.73     97.39 o
  -3   3  10     9283.36     9359.68    119.54 o
  -2   3  10      259.50      226.08      8.01 o
  -1   3  10     2311.52     2219.32     32.18 o
   0   3  10     9116.84     8649.94    105.51 o
   1   3  10     3657.81     3649.02     49.03 o
   2   3  10     5564.49     5555.30     73.63 o
   3   3  10    11468.52    11775.43    165.82 o
   4   3  10      277.73      302.05     16.75 o
   5   3  10     1123.31     1117.95     31.50 o
   6   3  10     2952.11     3112.57     64.36 o
   7   3  10     3479.08     3617.63     67.16 o
   8   3  10      468.72      433.19     48.92 o
   9   3  10     4725.49     4957.28    109.90 o
  10   3  10      590.73      587.22     46.24 o
  11   3  10       48.90       30.00     30.53 o
  12   3  10      434.62      412.69     60.31 o
  13   3  10      517.36      439.67     61.65 o
  14   3  10        0.29       40.36     50.93 o
 -17   4  10      174.00      173.54     36.53 o
 -16   4  10       69.41        7.83     27.31 o
 -15   4  10      902.12      868.42     42.22 o
 -14   4  10      442.02      446.67     40.88 o
 -13   4  10      209.42      174.66     18.45 o
 -12   4  10      331.02      347.01     49.59 o
 -11   4  10     1131.77     1190.75     37.92 o
 -10   4  10      701.59      754.03     25.03 o
  -9   4  10     1004.91      992.48     32.84 o
  -8   4  10     4867.93     4885.82     80.29 o
  -7   4  10      571.11      534.08     50.93 o
  -6   4  10      987.29     1052.91     25.03 o
  -5   4  10      607.81      574.23     17.93 o
  -4   4  10     1408.44     1381.03     67.68 o
  -3   4  10        1.66       58.97      9.34 o
  -2   4  10     6729.91     6879.27    112.58 o
  -1   4  10     1897.27     1873.87     31.65 o
   0   4  10     1326.80     1313.95     30.28 o
   1   4  10     2235.49     2240.32     37.77 o
   2   4  10     1422.43     1451.70     28.25 o
   3   4  10      162.39      183.80     11.25 o
   4   4  10     2221.00     2297.45     40.62 o
   5   4  10     4650.98     4630.02     75.76 o
   6   4  10        1.80       -5.25     10.91 o
   7   4  10     1965.00     2006.70     46.18 o
   8   4  10      631.32      583.46     33.51 o
   9   4  10      215.38      188.49     21.80 o
  10   4  10       22.62       32.27     23.82 o
  11   4  10     1306.12     1389.62     56.02 o
  12   4  10      159.22       94.73     35.68 o
  13   4  10      689.71      623.27     47.29 o
 -16   5  10       93.05       77.05     38.59 o
 -15   5  10      224.34      136.67     29.93 o
 -14   5  10       65.13       46.25     44.90 o
 -13   5  10       31.76        5.97     22.11 o
 -12   5  10      191.17      183.03     26.46 o
 -11   5  10      285.48      275.18     28.36 o
 -10   5  10      713.38      635.00     35.96 o
  -9   5  10     1331.51     1376.37     38.17 o
  -8   5  10      203.01      193.84     17.84 o
  -7   5  10      437.43      443.70     23.00 o
  -6   5  10     1023.30      924.23     81.75 o
  -5   5  10      463.10      513.10     23.82 o
  -4   5  10       80.99      112.74     15.44 o
  -3   5  10     1197.64     1279.69     34.18 o
  -2   5  10      188.03      175.69     32.17 o
  -1   5  10      853.29      822.28     25.98 o
   0   5  10      130.37      134.57     16.37 o
   1   5  10        2.88       -9.34     14.61 o
   2   5  10       87.54      103.40     19.41 o
   3   5  10      219.95      214.67     17.06 o
   4   5  10       18.18       25.85     12.87 o
   5   5  10      469.18      466.93     22.69 o
   6   5  10      891.60      921.72     30.28 o
   7   5  10       33.70       14.78     17.51 o
   8   5  10      162.64      174.76     26.48 o
   9   5  10        5.04       19.38     22.80 o
  10   5  10       59.01       33.19     31.89 o
  11   5  10      100.03      139.60     31.54 o
  12   5  10        1.69       24.34     32.41 o
 -15   6  10      321.82      280.11     40.21 o
 -14   6  10      987.83     1032.34     55.14 o
 -13   6  10       49.19       42.62     28.28 o
 -12   6  10      929.76      873.39     48.25 o
 -11   6  10     1375.72     1357.43     53.16 o
 -10   6  10      223.00      250.39     25.16 o
  -9   6  10      799.94      782.34     32.58 o
  -8   6  10     3901.77     3978.84    331.03 o
  -7   6  10      744.29      711.80    132.01 o
  -6   6  10     1325.28     1362.55    105.21 o
  -5   6  10     4163.31     4188.28    308.92 o
  -4   6  10     2213.51     2268.39     51.20 o
  -3   6  10      128.07      151.15     32.17 o
  -2   6  10     3711.85     3751.57     68.67 o
  -1   6  10     1897.75     1863.46     73.71 o
   0   6  10      328.11      291.45     21.89 o
   1   6  10     3085.90     3163.83     65.69 o
   2   6  10     1669.04     1861.38    109.90 o
   3   6  10      354.37      381.49     76.39 o
   4   6  10     4788.42     4871.35     99.17 o
   5   6  10     3665.05     3729.14    172.89 o
   6   6  10       45.18       74.94     20.86 o
   7   6  10     2074.40     2153.04     85.10 o
   8   6  10     2195.75     2197.76    117.94 o
   9   6  10       95.25       72.48     30.28 o
  10   6  10      575.59      481.83     55.62 o
  11   6  10     1347.79     1285.78     82.07 o
 -13   7  10      355.99      281.45     53.61 o
 -12   7  10      272.80      235.88     52.27 o
 -11   7  10      295.19      355.16     44.23 o
 -10   7  10      782.77      899.29     60.31 o
  -9   7  10      339.69      317.63     36.19 o
  -8   7  10       26.13       14.03     24.05 o
  -7   7  10      654.98      687.32     90.46 o
  -6   7  10      718.37      690.33     44.90 o
  -5   7  10       56.95       70.88     41.55 o
  -4   7  10     3174.15     3173.33     65.55 o
  -3   7  10     1630.18     1754.30     71.70 o
  -2   7  10       16.27       27.19     16.75 o
  -1   7  10      712.59      795.31     40.88 o
   0   7  10     3713.97     3864.80     90.45 o
   1   7  10      956.90      976.76     35.50 o
   2   7  10      322.03      320.82     24.79 o
   3   7  10     1157.73     1260.01     42.76 o
   4   7  10      265.26      214.50     25.03 o
   5   7  10      355.46      327.18     29.63 o
   6   7  10      858.78      853.55     71.70 o
   7   7  10      676.07      696.46     51.60 o
   8   7  10      108.43       24.83     44.90 o
   9   7  10     1699.21     1611.34     93.82 o
 -11   8  10        2.35       28.14     92.48 o
 -10   8  10       42.42      -37.53     37.53 o
  -9   8  10       29.96       20.10     33.51 o
  -8   8  10       97.64       68.99     27.52 o
  -7   8  10       44.51       22.54     24.75 o
  -6   8  10        2.39      -20.28     28.44 o
  -5   8  10      110.68      105.42     31.50 o
  -4   8  10        2.11       -2.68     38.20 o
  -3   8  10       38.46       37.07     31.50 o
  -2   8  10       50.86       23.61     24.79 o
  -1   8  10       19.86       34.46     23.30 o
   0   8  10       90.51       91.44     23.20 o
   1   8  10      265.42      208.43     38.87 o
   2   8  10       29.74       13.45     25.68 o
   3   8  10      115.13      109.98     30.27 o
   4   8  10      134.52       63.66     27.58 o
   5   8  10        3.17        2.38     28.81 o
   6   8  10       19.14       -7.30     41.22 o
   7   8  10      235.59      201.79     53.70 o
  -8   9  10      145.19       87.11     96.50 o
  -7   9  10     1150.19     1057.06     68.45 o
  -6   9  10      930.02      959.85    105.21 o
  -5   9  10       41.78       13.97     33.99 o
  -4   9  10     1165.61     1034.17     63.77 o
  -3   9  10     1848.96     1880.91    113.25 o
  -2   9  10       30.76       40.26     30.84 o
  -1   9  10      969.50     1012.88     75.72 o
   0   9  10     1574.24     1678.08    346.45 o
   1   9  10      176.74      120.76     33.22 o
   2   9  10      423.54      387.85     83.76 o
   3   9  10     1262.07     1378.43    148.09 o
   4   9  10      210.11      143.50     87.78 o
 -18   1  11        0.56       15.20     28.34 o
 -17   1  11     1155.10     1082.01     53.04 o
 -16   1  11      430.73      406.13     24.42 o
 -15   1  11      125.40       90.54     16.40 o
 -14   1  11     1122.10     1113.48     29.33 o
 -13   1  11     1602.32     1699.03     34.50 o
 -12   1  11      331.25      339.81     16.40 o
 -11   1  11     2715.75     2782.97     45.02 o
 -10   1  11     6338.91     6518.91     94.26 o
  -9   1  11       20.98       26.32     12.73 o
  -8   1  11     1949.18     1895.83     32.60 o
  -7   1  11     3029.28     3069.11     67.01 o
  -6   1  11     4394.55     4665.58    118.61 o
  -5   1  11     2406.51     2469.79     53.61 o
  -4   1  11    11062.53    10483.09    129.23 o
  -3   1  11      777.99      919.46     17.06 o
  -2   1  11     2465.76     2206.43     29.84 o
  -1   1  11     8031.48     8269.07    195.67 o
   0   1  11     2115.56     2027.07     25.10 o
   1   1  11      401.91      437.95     12.73 o
   2   1  11     9488.00     8937.34    111.79 o
   3   1  11     5250.28     5561.48     75.72 o
   4   1  11     3756.34     3891.00     76.39 o
   5   1  11     6247.06     6408.45     94.77 o
   6   1  11     1318.97     1286.25     37.53 o
   7   1  11       11.76       23.45     34.18 o
   8   1  11     3146.91     3503.01    116.60 o
   9   1  11     2426.72     2338.00     59.16 o
  10   1  11      214.04      163.84     27.47 o
  11   1  11     1718.70     1444.25    166.19 o
  12   1  11      245.93      270.12     33.76 o
  13   1  11      175.84      173.74     33.70 o
  14   1  11      298.33      183.87     36.48 o
 -18   2  11      305.22      225.15     43.41 o
 -17   2  11      448.43      524.91     48.08 o
 -16   2  11       47.57       56.56     18.67 o
 -15   2  11     2368.87     2541.69     62.22 o
 -14   2  11     1012.22      905.29     27.43 o
 -13   2  11      712.00      699.56     22.22 o
 -12   2  11     2508.21     2489.38     45.57 o
 -11   2  11      152.81      215.65     22.78 o
 -10   2  11      303.72      295.28     14.12 o
  -9   2  11     6773.60     6874.84     92.74 o
  -8   2  11     8256.02     8098.79    109.53 o
  -7   2  11     1184.46     1110.63     25.46 o
  -6   2  11     7588.97     7579.13    100.90 o
  -5   2  11     2588.96     2504.64     33.96 o
  -4   2  11      386.80      430.62     11.89 o
  -3   2  11     4445.30     4258.79    111.91 o
  -2   2  11     5280.75     5115.63     66.34 o
  -1   2  11        2.12       19.31      8.01 o
   0   2  11    19022.52    19182.57    232.92 o
   1   2  11     6829.43     7040.81    117.94 o
   2   2  11      503.57      484.65     12.21 o
   3   2  11     1607.03     1597.83     26.48 o
   4   2  11     7720.78     7805.95    137.37 o
   5   2  11     1387.08     1491.71     65.00 o
   6   2  11     4193.21     4329.95     81.75 o
   7   2  11     4181.48     4250.45     88.39 o
   8   2  11      172.17      145.47     18.32 o
   9   2  11      960.73     1089.29     46.91 o
  10   2  11     1059.41     1102.32     97.17 o
  11   2  11      421.41      436.63     32.84 o
  12   2  11      141.21      101.86     34.85 o
  13   2  11     1957.00     1933.88    105.88 o
  14   2  11       57.12       28.16     36.99 o
 -17   3  11       34.88       21.10     30.83 o
 -16   3  11        3.39        8.85     22.30 o
 -15   3  11       94.56       67.97     19.30 o
 -14   3  11       10.71        4.60     18.84 o
 -13   3  11      147.84      185.65     20.29 o
 -12   3  11       85.35       91.41     26.13 o
 -11   3  11      536.03      562.84     22.69 o
 -10   3  11       58.40       46.06     12.77 o
  -9   3  11       28.98       13.40     13.27 o
  -8   3  11      133.03      153.60     12.56 o
  -7   3  11      598.58      535.77     16.61 o
  -6   3  11       57.75       67.19     15.41 o
  -5   3  11        1.67        2.68     11.39 o
  -4   3  11      470.75      520.74     25.46 o
  -3   3  11        0.42       -3.35      8.53 o
  -2   3  11      982.82      963.55     18.46 o
  -1   3  11       66.40       98.30     11.39 o
   0   3  11      538.84      560.92     14.22 o
   1   3  11       49.59       79.87      9.92 o
   2   3  11      735.03      680.20     16.56 o
   3   3  11        1.60       -9.13      9.13 o
   4   3  11       43.54       54.30     29.48 o
   5   3  11      201.56      188.61     13.52 o
   6   3  11      369.73      345.04     19.83 o
   7   3  11       56.15       84.15     16.11 o
   8   3  11       19.21       30.83     18.95 o
   9   3  11      161.57      139.92     20.59 o
  10   3  11       11.14       15.70     23.20 o
  11   3  11       96.90       72.16     28.76 o
  12   3  11        0.76      -26.01     26.01 o
  13   3  11        7.22       26.14     38.87 o
 -16   4  11       44.40       -9.94     24.46 o
 -15   4  11      866.49      894.79     37.40 o
 -14   4  11      591.87      519.79     28.01 o
 -13   4  11      183.75      176.26     31.50 o
 -12   4  11     2633.37     2740.54     74.38 o
 -11   4  11      941.91     1048.45     34.11 o
 -10   4  11       48.18       27.28     16.61 o
  -9   4  11      723.21      691.29     25.53 o
  -8   4  11     1371.63     1424.54     36.06 o
  -7   4  11     1119.39     1050.25     59.64 o
  -6   4  11     4516.62     4513.25    158.82 o
  -5   4  11     1482.73     1517.87     30.28 o
  -4   4  11      972.14     1038.26     25.53 o
  -3   4  11     3981.74     4184.31    177.58 o
  -2   4  11     2280.41     2276.42     42.22 o
  -1   4  11      130.80      152.12     12.32 o
   0   4  11     7091.35     7156.71    113.94 o
   1   4  11     2724.46     2720.97     79.74 o
   2   4  11      960.72      983.71     24.15 o
   3   4  11     1381.86     1357.15     32.18 o
   4   4  11     4506.55     4590.65     80.69 o
   5   4  11      670.93      596.32     20.78 o
   6   4  11     1349.87     1507.13     42.89 o
   7   4  11     1158.97     1211.93     39.80 o
   8   4  11       90.21       80.77     28.14 o
   9   4  11      738.54      710.12     36.92 o
  10   4  11      501.96      535.34     36.40 o
  11   4  11        1.29       -5.85     29.22 o
  12   4  11      387.58      369.93     40.22 o
 -15   5  11      152.14      125.23     29.72 o
 -14   5  11      818.29      790.46     42.93 o
 -13   5  11     1466.54     1523.56     63.41 o
 -12   5  11      526.19      451.03     33.04 o
 -11   5  11     2766.18     2632.34    134.69 o
 -10   5  11     4529.05     4651.73     99.17 o
  -9   5  11       54.23       35.17     17.42 o
  -8   5  11     1300.23     1397.21     77.06 o
  -7   5  11     2284.22     2293.72     45.78 o
  -6   5  11      494.52      537.20     23.47 o
  -5   5  11     1994.92     2194.52     44.65 o
  -4   5  11    11212.73    11818.44    196.78 o
  -3   5  11     1974.35     1848.34     40.99 o
  -2   5  11     3918.73     3637.06     72.06 o
  -1   5  11     3739.49     4065.08     85.77 o
   0   5  11     1491.83     1505.94     36.53 o
   1   5  11      138.67      158.33     24.79 o
   2   5  11     9301.24     9200.73    171.31 o
   3   5  11     4399.35     4719.26     94.75 o
   4   5  11      508.64      541.55     34.18 o
   5   5  11     2824.40     3011.41    107.22 o
   6   5  11      651.70      657.74     35.45 o
   7   5  11       86.89      122.60     22.13 o
   8   5  11     1379.01     1446.04    176.91 o
   9   5  11     2470.76     2635.13     85.28 o
  10   5  11       20.12       86.98     31.47 o
  11   5  11     2177.62     1983.33    271.39 o
 -14   6  11        1.07      -24.72     29.63 o
 -13   6  11      800.67      873.52     78.40 o
 -12   6  11      289.10      305.88     37.70 o
 -11   6  11        0.01       17.16     24.20 o
 -10   6  11       19.45       36.50     21.18 o
  -9   6  11      405.49      385.95     62.99 o
  -8   6  11      663.04      565.72     27.52 o
  -7   6  11       75.30       76.68     24.79 o
  -6   6  11     1714.80     1616.75     47.70 o
  -5   6  11      386.98      397.11     25.50 o
  -4   6  11      142.15      106.31     18.26 o
  -3   6  11       26.72       74.83     29.48 o
  -2   6  11     1150.27     1166.10     36.86 o
  -1   6  11      333.96      313.76     51.60 o
   0   6  11      265.21      285.56     22.11 o
   1   6  11      154.59      138.29     17.10 o
   2   6  11       92.14       63.09     19.48 o
   3   6  11      272.29      305.60     22.52 o
   4   6  11      199.97      196.91     20.36 o
   5   6  11      609.62      621.11     31.74 o
   6   6  11      128.44       96.27     30.15 o
   7   6  11     1266.79     1281.98     51.49 o
   8   6  11        1.69      -21.61     30.28 o
   9   6  11        7.88       -1.01     26.48 o
  10   6  11        0.70       67.25     43.03 o
 -12   7  11      193.13      119.28     48.25 o
 -11   7  11       94.23       61.65     38.87 o
 -10   7  11      520.85      485.16     52.27 o
  -9   7  11      155.31      112.58     42.89 o
  -8   7  11      242.89      206.57     34.99 o
  -7   7  11     1240.33     1186.41     46.63 o
  -6   7  11      204.65      216.00     40.21 o
  -5   7  11      359.67      363.76     34.18 o
  -4   7  11      806.62      811.52     33.81 o
  -3   7  11      234.43      241.24     19.40 o
  -2   7  11      658.44      623.60     27.93 o
  -1   7  11     3361.11     3558.03     76.60 o
   0   7  11     1737.26     1800.55     48.27 o
   1   7  11       28.52       17.62     19.82 o
   2   7  11      994.52      944.70     40.57 o
   3   7  11      348.85      380.44    134.69 o
   4   7  11       16.59       17.79     23.27 o
   5   7  11      677.77      747.68     41.65 o
   6   7  11      486.08      432.91     66.34 o
   7   7  11      157.59      149.26     32.80 o
   8   7  11      713.34      647.77     90.46 o
 -10   8  11      256.65      183.61     40.21 o
  -9   8  11     1884.68     1944.66     97.84 o
  -8   8  11     1341.63     1397.85     79.07 o
  -7   8  11       95.28      123.59     34.29 o
  -6   8  11     2724.06     2648.48    123.97 o
  -5   8  11     1821.20     1932.96    252.63 o
  -4   8  11        2.18        2.98     23.97 o
  -3   8  11     1582.33     1533.63     56.33 o
  -2   8  11     2432.74     2263.78     93.15 o
  -1   8  11      122.38      128.98     24.75 o
   0   8  11     1505.56     1519.46     66.92 o
   1   8  11     1509.53     1455.38     67.27 o
   2   8  11        1.41      -29.76     41.55 o
   3   8  11     1049.75     1072.57    121.29 o
   4   8  11     1624.39     1527.88     71.44 o
   5   8  11      136.46      103.38     65.67 o
   6   8  11      886.57      689.34     64.42 o
  -6   9  11       31.17       50.64     54.95 o
  -5   9  11       77.87      115.45     36.64 o
  -4   9  11      405.19      378.33     45.20 o
  -3   9  11        3.45       38.92     33.82 o
  -2   9  11      638.48      623.65     47.65 o
  -1   9  11      248.59      209.33     35.94 o
   0   9  11       54.14       59.40     30.70 o
   1   9  11        0.95       -9.38     33.17 o
   2   9  11      207.25      160.98     38.88 o
 -18   0  12       11.05      -28.14     36.19 o
 -17   0  12      174.37      124.64     37.53 o
 -16   0  12      649.97      578.97     41.55 o
 -15   0  12     1409.08     1517.13     57.63 o
 -14   0  12        5.36        2.68     18.76 o
 -13   0  12     2807.69     3008.79     73.71 o
 -12   0  12     1565.55     1565.38     42.89 o
 -11   0  12     2079.44     2121.57     49.59 o
 -10   0  12     4014.93     4109.11     95.16 o
  -9   0  12     2049.90     2116.21     52.27 o
  -8   0  12      975.68      994.44     30.83 o
  -7   0  12    10263.07    10914.74    215.78 o
  -6   0  12    12232.35    11661.24    215.78 o
  -5   0  12     1917.88     2054.56     49.59 o
  -4   0  12     9643.58     9514.21    168.87 o
  -3   0  12     7861.33     8086.88    139.38 o
  -2   0  12      303.67      321.65     16.08 o
  -1   0  12     5553.44     5582.01    100.52 o
   0   0  12    14130.71    13919.51    226.50 o
   1   0  12      781.67      837.64     24.12 o
   2   0  12    15834.23    16118.81    265.36 o
   3   0  12     7419.75     7528.01    151.44 o
   4   0  12      138.46      143.40     14.74 o
   5   0  12      132.24       93.82     16.08 o
   6   0  12     5500.70     5649.02    139.38 o
   7   0  12     1994.04     2057.24     75.05 o
   8   0  12     2708.54     2739.41     95.16 o
   9   0  12     3340.10     3195.08    101.86 o
  10   0  12       29.92      -12.06     30.83 o
  11   0  12      215.65      260.00     36.19 o
  12   0  12      625.42      455.67     46.91 o
  13   0  12     1173.79      920.73     71.03 o
 -17   1  12      824.85      718.26     52.97 o
 -16   1  12        1.60        4.93     18.09 o
 -15   1  12      685.35      635.06     25.10 o
 -14   1  12      303.54      274.29     43.56 o
 -13   1  12        1.61       -0.30     12.56 o
 -12   1  12      325.43      357.46     16.03 o
 -11   1  12     1477.68     1426.75     40.21 o
 -10   1  12      708.83      728.35     19.27 o
  -9   1  12     1992.79     1881.17     33.55 o
  -8   1  12     2749.47     2767.93     46.90 o
  -7   1  12       45.65       43.62      9.92 o
  -6   1  12      348.51      358.69     16.75 o
  -5   1  12     1998.05     2010.78     44.90 o
  -4   1  12     2492.68     2623.13     52.94 o
  -3   1  12      941.76      971.66     18.01 o
  -2   1  12     8206.66     8150.83     93.34 o
  -1   1  12     2145.20     2119.80     48.25 o
   0   1  12       22.71       20.72      6.11 o
   1   1  12        6.98       11.39      6.63 o
   2   1  12      465.37      447.06     26.80 o
   3   1  12       10.31       -1.73      8.01 o
   4   1  12     4810.55     4907.68     73.44 o
   5   1  12     1999.47     2145.00     78.40 o
   6   1  12      248.92      250.27     19.00 o
   7   1  12      667.24      724.02     40.88 o
   8   1  12      441.07      478.35     39.54 o
   9   1  12      330.83      382.28     34.58 o
  10   1  12      212.21      171.01     50.26 o
  11   1  12      879.04      709.53     73.04 o
  12   1  12       30.05      -25.08     33.51 o
  13   1  12      481.68      382.02     46.24 o
 -17   2  12        6.38       32.61     30.83 o
 -16   2  12      149.75      144.25     25.03 o
 -15   2  12      164.79      178.09     22.78 o
 -14   2  12       87.77       52.20     39.54 o
 -13   2  12      339.86      343.84     34.85 o
 -12   2  12      704.06      699.49     24.15 o
 -11   2  12        2.82      -11.39     12.32 o
 -10   2  12      462.73      475.84     17.06 o
  -9   2  12      241.49      260.10     24.12 o
  -8   2  12       60.84       54.65     16.75 o
  -7   2  12     2166.57     2159.55     34.91 o
  -6   2  12     1374.81     1313.92     57.63 o
  -5   2  12      177.49      145.82     11.39 o
  -4   2  12      422.02      397.24     13.52 o
  -3   2  12     2268.64     2295.81     30.33 o
  -2   2  12       45.00       65.56      7.58 o
  -1   2  12     4064.66     4133.96     54.95 o
   0   2  12     2610.13     2578.94     41.39 o
   1   2  12      522.45      522.79     12.77 o
   2   2  12     1293.34     1324.81     26.13 o
   3   2  12     1254.10     1341.01     26.13 o
   4   2  12      155.39      133.32     13.52 o
   5   2  12      128.61      147.21     11.82 o
   6   2  12     1459.98     1532.22     39.93 o
   7   2  12       18.33       -5.76     18.67 o
   8   2  12      271.66      326.19     26.01 o
   9   2  12      116.66       97.72     22.26 o
  10   2  12       32.51      101.69     27.58 o
  11   2  12      198.84      212.16     30.21 o
  12   2  12      502.24      374.90     36.01 o
  13   2  12      187.57      121.78     42.89 o
 -17   3  12     2101.22     2039.81    108.56 o
 -16   3  12        6.10       19.55     24.46 o
 -15   3  12     1702.25     1548.62     54.48 o
 -14   3  12     1799.88     1771.50     52.16 o
 -13   3  12      160.58      188.98     24.78 o
 -12   3  12     1129.03     1258.69     37.62 o
 -11   3  12     3525.67     3634.37     83.14 o
 -10   3  12     1002.26      996.44     40.88 o
  -9   3  12     4249.84     4022.53    119.95 o
  -8   3  12     6459.20     6557.46    101.88 o
  -7   3  12       12.16       22.91     24.12 o
  -6   3  12     1517.14     1472.74     30.89 o
  -5   3  12     9475.26     9326.01    126.45 o
  -4   3  12     6863.54     6917.76     94.71 o
  -3   3  12     1254.30     1351.97     28.81 o
  -2   3  12     9531.66     9465.70    128.92 o
  -1   3  12     2623.58     2755.30     43.56 o
   0   3  12      524.73      521.44     14.74 o
   1   3  12     3213.73     3354.62     49.25 o
   2   3  12     6170.29     5940.64    104.54 o
   3   3  12      115.08      117.36     17.42 o
   4   3  12     5595.72     5703.98    191.65 o
   5   3  12     1831.97     1997.92     44.00 o
   6   3  12      360.78      333.85     21.31 o
   7   3  12     2381.28     2384.50     58.30 o
   8   3  12     2323.00     2368.82     58.77 o
   9   3  12      144.55      164.94     27.47 o
  10   3  12     1681.59     1641.08     62.99 o
  11   3  12     2329.52     2263.22     83.92 o
  12   3  12       18.69       43.81     30.15 o
 -16   4  12      151.86      130.93     28.99 o
 -15   4  12      308.69      298.78     26.28 o
 -14   4  12        5.27      -13.65     18.62 o
 -13   4  12     1574.17     1505.37     48.92 o
 -12   4  12      170.47      171.43     53.61 o
 -11   4  12      907.71      862.19     32.72 o
 -10   4  12      642.38      623.84     27.76 o
  -9   4  12      692.04      592.38     26.28 o
  -8   4  12       18.41        9.54     16.75 o
  -7   4  12     3321.13     3464.86     63.69 o
  -6   4  12     4330.38     4291.64     73.63 o
  -5   4  12        0.13        4.32     14.48 o
  -4   4  12     2229.38     2281.13     41.70 o
  -3   4  12      330.14      375.83     31.50 o
  -2   4  12      292.62      310.62     14.67 o
  -1   4  12      331.32      405.11     20.23 o
   0   4  12     3928.10     3974.19     66.65 o
   1   4  12        1.13        4.07     12.38 o
   2   4  12     1903.97     1958.29     40.20 o
   3   4  12      940.61      984.72     29.30 o
   4   4  12        2.15        0.67     14.22 o
   5   4  12      461.70      438.67     23.30 o
   6   4  12     1325.27     1338.94     50.93 o
   7   4  12     1244.61     1306.14     49.51 o
   8   4  12      503.95      423.18     28.76 o
   9   4  12     1202.61     1168.81    104.54 o
  10   4  12        3.24      -24.79     28.76 o
  11   4  12        0.69      -31.71     33.39 o
  12   4  12       87.27      106.81     37.40 o
 -15   5  12       36.04       -2.12     27.20 o
 -14   5  12      599.38      589.48     37.98 o
 -13   5  12      220.56      213.82     36.19 o
 -12   5  12      197.29      226.22     25.38 o
 -11   5  12       71.82       81.46     81.08 o
 -10   5  12        2.31       19.86     23.27 o
  -9   5  12       51.10       13.25     28.81 o
  -8   5  12      573.95      628.65     27.29 o
  -7   5  12      235.48      218.59     17.93 o
  -6   5  12      123.20      102.79     15.16 o
  -5   5  12      925.35      960.60     25.10 o
  -4   5  12      124.78      121.72     18.76 o
  -3   5  12       78.06      109.79     19.43 o
  -2   5  12      206.56      195.18     20.69 o
  -1   5  12      878.27      928.78     29.82 o
   0   5  12      183.22      172.84     17.05 o
   1   5  12      486.85      458.77     36.86 o
   2   5  12      623.87      620.17     28.09 o
   3   5  12        3.19       12.62     14.12 o
   4   5  12        5.82      -10.87     19.28 o
   5   5  12        1.89        9.62     18.46 o
   6   5  12       54.54       63.76     21.31 o
   7   5  12      183.38      190.09     42.22 o
   8   5  12      355.61      392.99     33.96 o
   9   5  12       89.34       40.58     36.36 o
  10   5  12      432.90      430.81     50.12 o
  11   5  12      115.47      171.65     57.63 o
 -14   6  12        7.61       10.72     38.87 o
 -13   6  12     1079.14      993.55     58.88 o
 -12   6  12      779.15      754.90     52.87 o
 -11   6  12       64.12       45.34     58.97 o
 -10   6  12     1332.89     1338.46     61.65 o
  -9   6  12     1833.15     1766.23     56.76 o
  -8   6  12        6.24       14.58     18.59 o
  -7   6  12     2179.26     2313.54     71.81 o
  -6   6  12     2291.94     2322.08    264.69 o
  -5   6  12        2.98      -17.46     19.00 o
  -4   6  12     2470.88     2371.55     59.44 o
  -3   6  12     2894.64     3111.86    160.83 o
  -2   6  12      118.70      105.47     21.03 o
  -1   6  12     2288.32     2495.11     58.73 o
   0   6  12     3559.61     3555.84    138.04 o
   1   6  12       30.24       23.06     18.45 o
   2   6  12     1718.11     1733.89     47.28 o
   3   6  12     2569.33     2705.96    116.60 o
   4   6  12      342.09      308.20     33.27 o
   5   6  12      848.32      800.49     36.40 o
   6   6  12     1690.72     1606.77    148.76 o
   7   6  12      225.65      221.46     39.54 o
   8   6  12      571.98      548.35     40.27 o
   9   6  12      758.87      723.43    182.27 o
 -12   7  12      103.60      142.06     80.41 o
 -11   7  12      602.31      544.13     54.95 o
 -10   7  12      147.84       99.18     46.91 o
  -9   7  12      625.58      597.74     50.93 o
  -8   7  12     1064.34     1084.24     60.31 o
  -7   7  12       61.57       35.22     54.95 o
  -6   7  12      189.74      223.01     48.92 o
  -5   7  12      864.52      875.44     44.51 o
  -4   7  12      341.27      344.47     34.18 o
  -3   7  12      513.29      487.84     38.87 o
  -2   7  12     1735.28     1754.72     50.58 o
  -1   7  12      124.70      104.57     20.27 o
   0   7  12      898.55      874.87     52.27 o
   1   7  12     1884.65     1942.99     59.55 o
   2   7  12     1329.25     1288.50    107.89 o
   3   7  12       12.04        0.79     24.30 o
   4   7  12     1024.95     1019.27     51.07 o
   5   7  12      422.65      478.22     49.21 o
   6   7  12       93.82       75.16     48.84 o
   7   7  12      345.14      295.18     46.84 o
  -9   8  12       90.06       22.78     45.57 o
  -8   8  12       30.17        0.00     40.21 o
  -7   8  12        0.80      -30.31     50.26 o
  -6   8  12        0.97        6.97     40.21 o
  -5   8  12       65.81      143.21     78.40 o
  -4   8  12        3.95       11.43     27.90 o
  -3   8  12      246.53      255.92     36.04 o
  -2   8  12        1.43       19.07     38.87 o
  -1   8  12      124.85      125.95     24.75 o
   0   8  12       12.84       24.33     28.41 o
   1   8  12        0.32       18.72     23.85 o
   2   8  12       18.36       84.35     44.90 o
   3   8  12       70.27      190.72     38.60 o
   4   8  12        7.89       -2.41     34.78 o
   5   8  12       54.43      119.18     52.10 o
  -4   9  12       60.58       60.31     38.87 o
  -3   9  12      501.08      486.75     49.77 o
  -2   9  12     1570.71     1368.30     74.39 o
  -1   9  12     1029.61      924.98    235.21 o
 -17   1  13      677.53      637.71     37.34 o
 -16   1  13      420.37      320.49     23.78 o
 -15   1  13     1884.15     2102.39     55.05 o
 -14   1  13      313.06      250.62     17.93 o
 -13   1  13      279.46      227.86     15.44 o
 -12   1  13     1883.20     1797.88     36.99 o
 -11   1  13     1015.02     1218.04     28.43 o
 -10   1  13       76.03      107.15     30.15 o
  -9   1  13     5279.30     5185.41     81.48 o
  -8   1  13     2070.48     1886.17     36.19 o
  -7   1  13     2605.23     2446.11     40.75 o
  -6   1  13     4565.47     4732.90     72.00 o
  -5   1  13     4118.12     3970.89     55.71 o
  -4   1  13       20.36       78.05     10.42 o
  -3   1  13     7431.25     7438.08    109.90 o
  -2   1  13     7103.68     7241.56     88.51 o
  -1   1  13      377.66      404.57     28.81 o
   0   1  13     2174.93     2265.50     32.44 o
   1   1  13      974.62      917.88     30.15 o
   2   1  13       44.10       61.18      9.65 o
   3   1  13      318.45      342.73     27.47 o
   4   1  13     3045.74     3220.53     85.10 o
   5   1  13        3.97       -3.57     23.45 o
   6   1  13     2889.93     2995.74     65.31 o
   7   1  13     1379.32     1464.40     44.23 o
   8   1  13      188.01      262.28     23.06 o
   9   1  13      291.02      223.13     23.69 o
  10   1  13     1674.58     1406.89     83.76 o
  11   1  13      885.40      855.59     47.27 o
  12   1  13       75.29       43.68     47.58 o
 -17   2  13      699.60      605.78     52.27 o
 -16   2  13       57.79       57.91     22.92 o
 -15   2  13        6.98       17.02     15.62 o
 -14   2  13      762.99      812.02     29.23 o
 -13   2  13     1744.13     1734.73     45.57 o
 -12   2  13        3.62        2.23     14.12 o
 -11   2  13     2414.94     2477.82     47.85 o
 -10   2  13     1457.98     1509.90     34.58 o
  -9   2  13      109.18      114.53     12.15 o
  -8   2  13      960.77      995.38     22.86 o
  -7   2  13     4054.25     3893.42     62.97 o
  -6   2  13     1372.03     1431.97     61.65 o
  -5   2  13     4962.73     5022.35     66.97 o
  -4   2  13     5690.65     5658.64     75.81 o
  -3   2  13      380.37      354.62     11.82 o
  -2   2  13      532.00      606.09     15.62 o
  -1   2  13     2858.03     2908.09     44.95 o
   0   2  13     1644.95     1663.88     26.48 o
   1   2  13     1751.08     1798.52     33.51 o
   2   2  13     9790.80    10009.89    147.31 o
   3   2  13      993.45     1019.16     23.20 o
   4   2  13      514.49      507.24     17.51 o
   5   2  13     1563.05     1592.50     37.03 o
   6   2  13     1730.75     1749.11     45.60 o
   7   2  13      198.55      191.27     19.63 o
   8   2  13     2585.77     2599.32    213.09 o
   9   2  13     1260.32     1267.80     46.56 o
  10   2  13      181.90      175.81     32.05 o
  11   2  13     1384.45     1339.73     59.73 o
  12   2  13      352.03      323.80    103.20 o
 -16   3  13       38.76        9.10     24.15 o
 -15   3  13       58.97       45.28     21.25 o
 -14   3  13       79.48       51.24     23.10 o
 -13   3  13      197.06      252.84     28.14 o
 -12   3  13        6.89      -20.29     20.29 o
 -11   3  13       25.06       27.64     17.51 o
 -10   3  13       18.03       18.02     24.79 o
  -9   3  13       19.17       37.22     24.12 o
  -8   3  13       75.11       86.03     15.78 o
  -7   3  13      137.07      145.73     17.42 o
  -6   3  13        5.88       -4.72     17.42 o
  -5   3  13      235.05      228.81     12.87 o
  -4   3  13      135.87      154.75     14.07 o
  -3   3  13      223.56      212.64     14.38 o
  -2   3  13      493.16      560.77     16.98 o
  -1   3  13      141.63      148.49     18.76 o
   0   3  13      220.96      211.79     13.27 o
   1   3  13        1.18       -0.13      9.34 o
   2   3  13        4.15       14.93      9.92 o
   3   3  13      122.69      115.32     11.37 o
   4   3  13      329.83      272.77     20.10 o
   5   3  13       68.52       49.91     19.27 o
   6   3  13       93.34      133.55     18.95 o
   7   3  13       81.60       96.09     22.51 o
   8   3  13        3.17       62.01     22.86 o
   9   3  13        0.57       26.96     27.37 o
  10   3  13       14.23       20.79     24.15 o
  11   3  13       40.54       54.18     30.15 o
 -15   4  13        0.57      -14.79     30.83 o
 -14   4  13      256.49      264.83     27.20 o
 -13   4  13      286.27      256.80     27.68 o
 -12   4  13       76.66      111.41     30.83 o
 -11   4  13     1474.23     1413.61     45.72 o
 -10   4  13     2127.89     2336.81     56.76 o
  -9   4  13       53.41       43.92     19.83 o
  -8   4  13      528.16      578.62     23.09 o
  -7   4  13     2204.70     2137.50     45.22 o
  -6   4  13     1679.09     1636.63     36.26 o
  -5   4  13      456.98      465.42     20.23 o
  -4   4  13     1115.33     1146.94     27.94 o
  -3   4  13       11.92       34.79     11.82 o
  -2   4  13     1265.93     1287.61     28.89 o
  -1   4  13     3558.72     3647.41     64.72 o
   0   4  13     1283.00     1304.25     73.04 o
   1   4  13      399.51      451.24     33.51 o
   2   4  13     3115.35     3182.80    103.87 o
   3   4  13      201.09      187.20     16.98 o
   4   4  13     1080.03      935.68     35.86 o
   5   4  13     2688.41     2684.78     77.16 o
   6   4  13     1528.15     1452.42    121.29 o
   7   4  13      127.17      125.13     27.52 o
   8   4  13      933.58      941.75    109.90 o
   9   4  13      427.95      364.73     35.71 o
  10   4  13       57.11       52.25     33.45 o
  11   4  13      644.03      599.44     87.78 o
 -14   5  13       88.74       10.55     28.80 o
 -13   5  13      709.48      630.95     42.61 o
 -12   5  13      848.36      797.05     60.98 o
 -11   5  13      440.85      454.56     32.22 o
 -10   5  13      185.53      191.73     23.30 o
  -9   5  13     3263.89     3325.25    133.35 o
  -8   5  13     1128.89     1075.61     35.38 o
  -7   5  13     1071.48     1048.97     32.05 o
  -6   5  13     3234.96     3367.69     69.10 o
  -5   5  13      891.69      935.02     45.57 o
  -4   5  13       65.66       86.57     16.11 o
  -3   5  13     2800.11     2894.39     60.70 o
  -2   5  13     3764.31     3765.80     91.81 o
  -1   5  13      238.21      179.87     28.14 o
   0   5  13     5116.25     5312.92    100.10 o
   1   5  13     1823.47     1952.06     51.03 o
   2   5  13       45.92       58.86     20.12 o
   3   5  13      733.15      715.47     35.86 o
   4   5  13     2646.37     2605.63    113.25 o
   5   5  13      127.00      100.27     32.84 o
   6   5  13     2049.15     2017.63    121.96 o
   7   5  13     1688.23     1677.35    125.31 o
   8   5  13       26.83       44.23     35.96 o
   9   5  13      255.86      232.95     82.42 o
  10   5  13      910.06      787.16    132.68 o
 -13   6  13      118.33       65.67     50.93 o
 -12   6  13        0.51        2.05     31.56 o
 -11   6  13      442.28      345.98     74.38 o
 -10   6  13        3.42        9.40     27.76 o
  -9   6  13      300.27      286.89     34.85 o
  -8   6  13      163.57      156.36     64.33 o
  -7   6  13      156.61      123.88     23.00 o
  -6   6  13       42.44       90.77     34.85 o
  -5   6  13      322.54      393.63     25.29 o
  -4   6  13      610.03      575.40     28.99 o
  -3   6  13      174.68      154.97     21.25 o
  -2   6  13      663.21      597.91     32.05 o
  -1   6  13      144.38      183.62     23.85 o
   0   6  13      813.74      809.34     38.87 o
   1   6  13      339.32      320.31     25.16 o
   2   6  13      141.31      135.49     30.83 o
   3   6  13        3.40        9.28     26.80 o
   4   6  13      261.28      221.45     27.99 o
   5   6  13       10.17       22.96     27.68 o
   6   6  13       29.79       19.72     33.43 o
   7   6  13      228.75      240.56     33.96 o
   8   6  13       72.78      104.64     58.97 o
 -11   7  13      480.59      353.82     60.31 o
 -10   7  13      246.72      230.52     38.87 o
  -9   7  13     1005.37      950.21     64.33 o
  -8   7  13      404.04      379.28     57.63 o
  -7   7  13       15.13       43.17     36.86 o
  -6   7  13     1246.50     1168.56     91.13 o
  -5   7  13     1166.62     1238.93    128.66 o
  -4   7  13       96.28      136.24     25.12 o
  -3   7  13     1398.78     1372.83     83.09 o
  -2   7  13      508.03      470.69     31.03 o
  -1   7  13        4.29        5.81     17.98 o
   0   7  13      475.28      533.89     31.54 o
   1   7  13      658.43      678.55     36.71 o
   2   7  13        3.17        1.89     71.70 o
   3   7  13     1120.75     1069.18     56.77 o
   4   7  13      704.87      754.76     50.52 o
   5   7  13        7.63       -0.67     46.91 o
   6   7  13      208.37      171.55     46.24 o
  -8   8  13      742.43      726.40     91.13 o
  -7   8  13     1158.28     1116.40     69.69 o
  -6   8  13       74.42       78.44     43.81 o
  -5   8  13      989.29      979.65     63.77 o
  -4   8  13     2055.54     2000.24    195.67 o
  -3   8  13      245.07      212.63     32.45 o
  -2   8  13      452.19      476.77     48.25 o
  -1   8  13     1045.46     1055.05     56.99 o
   0   8  13      246.72      277.11     45.57 o
   1   8  13      660.60      581.41     42.37 o
   2   8  13     2152.12     2195.14    110.72 o
   3   8  13      482.87      397.99     45.46 o
 -17   0  14      595.52      400.73     67.01 o
 -16   0  14      247.68      250.62     34.85 o
 -15   0  14      837.54      841.66     42.89 o
 -14   0  14     1274.77     1271.87     49.59 o
 -13   0  14      324.04      297.53     25.46 o
 -12   0  14     1540.95     1652.49     48.25 o
 -11   0  14     4826.75     4957.47    121.96 o
 -10   0  14      775.59      662.07     32.17 o
  -9   0  14     2667.85     2555.80     62.99 o
  -8   0  14     2634.69     2826.52     62.99 o
  -7   0  14      567.48      503.92     25.46 o
  -6   0  14       46.00       85.77     14.74 o
  -5   0  14     6021.65     5935.83    107.22 o
  -4   0  14     2243.77     2389.61     48.25 o
  -3   0  14     1705.48     1692.70     38.87 o
  -2   0  14     3019.60     3203.12     64.33 o
  -1   0  14       58.22       69.69     13.40 o
   0   0  14     2715.47     2667.03     61.65 o
   1   0  14     7927.81     8124.40    148.76 o
   2   0  14     9069.27     9436.48    180.93 o
   3   0  14        4.41       10.72     14.74 o
   4   0  14     7416.25     7262.64    142.06 o
   5   0  14     1985.26     2370.85     79.07 o
   6   0  14       38.53       50.93     29.48 o
   7   0  14     1221.83      990.42     50.93 o
   8   0  14     2965.87     2480.74     85.77 o
   9   0  14       95.84      123.30     30.83 o
  10   0  14     2196.86     1372.38    117.94 o
  11   0  14     1556.22     1203.52     72.37 o
 -16   1  14      428.87      371.87     30.15 o
 -15   1  14      741.92      611.47     31.48 o
 -14   1  14       31.70       12.13     27.47 o
 -13   1  14      803.80      849.13     30.15 o
 -12   1  14      201.82      200.58     18.76 o
 -11   1  14       28.72       28.93     13.14 o
 -10   1  14      509.05      549.43     21.31 o
  -9   1  14     1267.62     1347.67     31.50 o
  -8   1  14      199.04      231.70     14.81 o
  -7   1  14     2406.15     2373.97     49.59 o
  -6   1  14     1515.84     1508.23     31.74 o
  -5   1  14      219.30      208.71     12.38 o
  -4   1  14      598.96      617.60     15.62 o
  -3   1  14     1630.46     1682.17     27.94 o
  -2   1  14      188.67      172.03     11.25 o
  -1   1  14     2643.52     2534.53     36.96 o
   0   1  14     4761.21     4870.61     70.05 o
   1   1  14      491.89      489.93     15.62 o
   2   1  14      672.39      692.25     20.36 o
   3   1  14      408.94      402.41     32.17 o
   4   1  14      114.18      133.62     12.15 o
   5   1  14      105.20       99.18     18.95 o
   6   1  14     1971.55     2026.18     54.05 o
   7   1  14      263.18      277.45     41.55 o
   8   1  14      702.45      704.11     44.90 o
   9   1  14      580.95      566.16     36.48 o
  10   1  14      150.57      167.71     27.00 o
  11   1  14       15.78       -0.26     42.89 o
 -16   2  14        0.07       -4.22     27.52 o
 -15   2  14       12.94       11.38     19.27 o
 -14   2  14      149.29      139.16     21.55 o
 -13   2  14        4.61       11.19     20.36 o
 -12   2  14      650.05      717.08     25.38 o
 -11   2  14      526.80      529.78     22.13 o
 -10   2  14       99.72       88.38     16.56 o
  -9   2  14      209.67      193.03     16.11 o
  -8   2  14      778.60      850.08     23.49 o
  -7   2  14      487.74      475.95     17.36 o
  -6   2  14        8.63       -1.45     19.43 o
  -5   2  14      170.65      175.22     12.21 o
  -4   2  14      126.54      100.91     12.87 o
  -3   2  14      635.70      626.18     16.74 o
  -2   2  14      518.85      529.16     19.43 o
  -1   2  14      384.90      378.72     30.83 o
   0   2  14      168.43      156.09     17.42 o
   1   2  14      951.07      963.85     39.54 o
   2   2  14       65.03       54.34     12.73 o
   3   2  14      688.53      653.22     27.47 o
   4   2  14     1675.44     1602.03     35.08 o
   5   2  14     1002.05     1033.89     33.96 o
   6   2  14      104.55       54.08     20.23 o
   7   2  14      431.43      409.59     25.53 o
   8   2  14      553.49      508.50     68.35 o
   9   2  14       17.20      -15.22     25.34 o
  10   2  14      177.25      122.18     35.03 o
  11   2  14       29.17       54.95     47.58 o
 -16   3  14      795.80      687.15     63.08 o
 -15   3  14      949.45      828.31     45.97 o
 -14   3  14      240.50      215.77     28.76 o
 -13   3  14     2253.79     2472.93    166.19 o
 -12   3  14     1396.49     1489.24     46.84 o
 -11   3  14        3.66        0.98     48.92 o
 -10   3  14     1659.14     1677.35     43.82 o
  -9   3  14     2889.52     2937.62     62.15 o
  -8   3  14      105.34      120.93     22.11 o
  -7   3  14     6014.27     6247.27    104.75 o
  -6   3  14     3827.98     3863.28    101.86 o
  -5   3  14      142.44      138.02     14.67 o
  -4   3  14     2866.27     2972.37     50.38 o
  -3   3  14     9469.06     9722.19    201.03 o
  -2   3  14      827.70      736.99     42.22 o
  -1   3  14     4451.55     4499.79     65.20 o
   0   3  14     4836.34     5070.09     80.99 o
   1   3  14      349.47      401.40     17.71 o
   2   3  14     2856.91     2913.42    113.25 o
   3   3  14     3591.57     3827.89    120.62 o
   4   3  14      506.40      515.44     28.81 o
   5   3  14      921.55      979.54     71.70 o
   6   3  14     4326.39     4465.92    307.58 o
   7   3  14      394.98      461.24     35.83 o
   8   3  14      793.41      783.01    117.27 o
   9   3  14     1317.12     1107.75    195.00 o
  10   3  14      592.84      496.22     46.24 o
 -15   4  14      441.63      425.96     50.23 o
 -14   4  14      375.89      306.73     36.86 o
 -13   4  14      250.67      291.29     33.13 o
 -12   4  14      200.97      198.24     48.92 o
 -11   4  14     1812.31     2048.60     58.61 o
 -10   4  14      155.37       87.96     20.36 o
  -9   4  14     1152.40     1146.00     41.39 o
  -8   4  14      932.30      974.30     34.85 o
  -7   4  14      315.64      305.25     20.27 o
  -6   4  14       42.35       65.50     17.05 o
  -5   4  14     2876.10     2831.51     52.97 o
  -4   4  14     1382.12     1498.76    106.55 o
  -3   4  14     1004.89      995.77     40.21 o
  -2   4  14     3402.43     3656.39     67.01 o
  -1   4  14     1126.51     1028.26     29.57 o
   0   4  14       16.01       24.39     15.41 o
   1   4  14      774.87      787.04     32.88 o
   2   4  14     2642.71     2743.96     66.69 o
   3   4  14       15.56        8.20     19.07 o
   4   4  14     2055.91     1976.17    231.19 o
   5   4  14      557.14      608.02    143.40 o
   6   4  14        5.47       47.85     64.33 o
   7   4  14      100.67      149.98     28.79 o
   8   4  14      657.91      607.88    181.60 o
   9   4  14       57.99       44.23     50.26 o
  10   4  14      672.96      523.86    104.54 o
 -14   5  14       13.38       -5.00     38.72 o
 -13   5  14        1.95       15.72     33.63 o
 -12   5  14      353.26      275.00     41.55 o
 -11   5  14       18.92        3.63     27.47 o
 -10   5  14      297.89      302.58     28.99 o
  -9   5  14       72.00       68.20     25.95 o
  -8   5  14       15.93       47.62     49.59 o
  -7   5  14      364.51      315.22     28.14 o
  -6   5  14      465.94      440.38     24.78 o
  -5   5  14      220.63      220.62     19.27 o
  -4   5  14      236.52      250.12     20.10 o
  -3   5  14     1539.34     1596.53     42.89 o
  -2   5  14       35.56       37.56     19.66 o
  -1   5  14      208.89      214.73     21.32 o
   0   5  14       20.14       19.59     26.13 o
   1   5  14       56.93       40.39     23.49 o
   2   5  14      253.89      238.82     26.12 o
   3   5  14      535.75      629.67     36.86 o
   4   5  14       50.63       58.93     30.64 o
   5   5  14      549.56      601.14     40.62 o
   6   5  14      136.86      155.85     26.71 o
   7   5  14       10.43       42.15     27.43 o
   8   5  14        0.60       69.83     80.41 o
 -12   6  14     1019.96      923.82     71.87 o
 -11   6  14     1729.31     1685.02     81.12 o
 -10   6  14      292.74      254.02     31.85 o
  -9   6  14      720.16      628.12     42.60 o
  -8   6  14     2346.13     2395.82     91.22 o
  -7   6  14      947.66      949.76     76.39 o
  -6   6  14      325.45      375.25     53.61 o
  -5   6  14     2408.82     2312.29     67.01 o
  -4   6  14      521.61      556.11     30.44 o
  -3   6  14      263.33      246.96     36.86 o
  -2   6  14     2162.25     2304.00     63.74 o
  -1   6  14     1460.69     1486.95     60.98 o
   0   6  14      210.18      182.55     22.92 o
   1   6  14     2145.37     2337.77     76.64 o
   2   6  14     1288.58     1416.92    117.27 o
   3   6  14      142.67      127.38     25.68 o
   4   6  14     2032.04     2038.90     80.69 o
   5   6  14     1228.03     1202.57     89.79 o
   6   6  14       43.01       17.70     35.21 o
   7   6  14     1243.52     1165.61    241.91 o
 -10   7  14      392.54      365.88     54.95 o
  -9   7  14      497.98      515.98     67.01 o
  -8   7  14       11.17       52.27     37.53 o
  -7   7  14      979.35      999.80     65.67 o
  -6   7  14      967.51      840.56    192.99 o
  -5   7  14       12.39       37.38     75.05 o
  -4   7  14      704.51      691.72     50.26 o
  -3   7  14      865.60      915.20     45.34 o
  -2   7  14      366.79      278.53     69.69 o
  -1   7  14      475.52      426.12     34.11 o
   0   7  14     1160.99     1103.99     88.45 o
   1   7  14        4.67       31.59     27.39 o
   2   7  14      527.91      547.27     47.98 o
   3   7  14     1172.29     1071.78     72.81 o
   4   7  14      505.45      395.90     61.68 o
   5   7  14       77.79       45.73     54.57 o
  -6   8  14       33.40       49.01     34.64 o
  -5   8  14        0.95       -6.20     38.80 o
  -4   8  14       14.00        9.27     32.72 o
  -3   8  14      132.83       96.71     32.67 o
  -2   8  14       77.92       34.00     34.35 o
  -1   8  14       22.68       39.89     60.98 o
   0   8  14      292.47      214.10     39.91 o
   1   8  14      196.40      159.98     41.67 o
 -16   1  15      687.33      659.08     50.82 o
 -15   1  15       16.16        3.55     20.23 o
 -14   1  15     1902.98     2001.21     58.39 o
 -13   1  15     1448.47     1484.99     40.45 o
 -12   1  15       14.06       15.91     24.79 o
 -11   1  15     1269.75     1214.75     41.55 o
 -10   1  15     2171.57     2414.18     49.25 o
  -9   1  15        1.73       -4.69     27.47 o
  -8   1  15     1650.63     1638.87     35.53 o
  -7   1  15     3944.99     3913.54     62.53 o
  -6   1  15      414.64      425.83     34.85 o
  -5   1  15     4789.74     4866.42     71.33 o
  -4   1  15     4505.14     4650.97     63.16 o
  -3   1  15      608.17      589.33     16.56 o
  -2   1  15     1902.11     1880.20     33.55 o
  -1   1  15    10059.33    10281.07    143.55 o
   0   1  15     2665.94     2691.71     48.25 o
   1   1  15      873.50      940.88     31.50 o
   2   1  15     5253.33     5393.30     88.95 o
   3   1  15     1386.41     1531.87     35.86 o
   4   1  15      401.66      394.17     24.12 o
   5   1  15     2276.16     2360.20     63.66 o
   6   1  15     1588.15     1642.74     55.62 o
   7   1  15      292.89      248.33     27.04 o
   8   1  15     1947.91     1879.98    117.27 o
   9   1  15      431.56      331.15     28.89 o
  10   1  15       83.51       70.49     30.15 o
 -16   2  15      420.77      346.98    101.19 o
 -15   2  15     1079.36     1046.71     56.50 o
 -14   2  15       11.09       -3.35     18.95 o
 -13   2  15      700.25      669.24     39.54 o
 -12   2  15     2652.55     2552.85     86.44 o
 -11   2  15     1883.82     1915.89     49.17 o
 -10   2  15      611.27      600.75     26.70 o
  -9   2  15     4921.89     5104.42     87.20 o
  -8   2  15     1361.81     1398.30     39.54 o
  -7   2  15      532.07      541.17     19.63 o
  -6   2  15     2396.07     2412.24     40.07 o
  -5   2  15     2087.85     2131.20     42.22 o
  -4   2  15      172.22      207.56     13.60 o
  -3   2  15     6084.30     6197.31    108.56 o
  -2   2  15     1591.62     1667.53     34.58 o
  -1   2  15      923.16      998.22     24.99 o
   0   2  15     4908.04     5186.19     87.16 o
   1   2  15     3302.01     3374.40     62.01 o
   2   2  15        1.93      -13.82     15.41 o
   3   2  15     2886.32     3100.44     54.42 o
   4   2  15     4517.78     4586.06    184.28 o
   5   2  15       75.85       64.33     29.48 o
   6   2  15     1414.32     1344.62     48.60 o
   7   2  15     1119.82     1068.83    107.22 o
   8   2  15      156.30      107.14     25.95 o
   9   2  15      259.47      244.37     34.78 o
  10   2  15      812.83      631.29     43.15 o
 -15   3  15       35.09       -1.69     25.53 o
 -14   3  15       12.41       -6.84     26.90 o
 -13   3  15        4.70        5.36     23.69 o
 -12   3  15      264.15      324.99     39.54 o
 -11   3  15      502.01      501.47     55.62 o
 -10   3  15       29.44       24.49     20.59 o
  -9   3  15      110.34      112.01     33.51 o
  -8   3  15        8.33       28.14     22.30 o
  -7   3  15      467.61      458.43     21.73 o
  -6   3  15       71.49       51.10     26.80 o
  -5   3  15       29.34       38.24     14.12 o
  -4   3  15      140.13      116.35     15.44 o
  -3   3  15      423.25      417.19     19.27 o
  -2   3  15      171.89      143.34     14.67 o
  -1   3  15       68.98       75.27     13.27 o
   0   3  15      194.79      176.31     16.56 o
   1   3  15      126.52       86.62     15.37 o
   2   3  15       45.46       49.05     15.61 o
   3   3  15      208.98      178.75     26.80 o
   4   3  15       23.02       23.75     23.58 o
   5   3  15       80.99       44.70     23.10 o
   6   3  15      116.01       83.78     32.24 o
   7   3  15        0.71      -32.70     32.70 o
   8   3  15       61.82       76.38     35.45 o
   9   3  15       33.65        6.99     29.29 o
 -14   4  15      330.89      306.37     38.87 o
 -13   4  15      146.42      152.93     29.30 o
 -12   4  15     1021.52      999.72     48.94 o
 -11   4  15      434.40      412.42     49.59 o
 -10   4  15      301.44      327.01     27.94 o
  -9   4  15     2390.63     2315.44     62.32 o
  -8   4  15     1107.75     1100.54     40.24 o
  -7   4  15      165.85      102.50     19.41 o
  -6   4  15     1616.96     1732.02     37.91 o
  -5   4  15      940.39      894.66     27.29 o
  -4   4  15      388.14      418.82     19.41 o
  -3   4  15     2377.51     2442.30     77.06 o
  -2   4  15      717.09      689.36     25.73 o
  -1   4  15      131.80      107.37     30.15 o
   0   4  15     2918.60     3094.03     71.32 o
   1   4  15     1521.82     1634.08     53.97 o
   2   4  15       87.84       62.99     17.84 o
   3   4  15     1277.88     1311.39    103.87 o
   4   4  15     1791.16     1643.95    192.99 o
   5   4  15       81.92       82.90     30.00 o
   6   4  15      542.43      403.99     43.56 o
   7   4  15      697.99      688.70     56.29 o
   8   4  15       11.12      -33.43     77.73 o
   9   4  15      464.70      407.07     56.55 o
 -13   5  15     1661.81     1592.20     96.44 o
 -12   5  15        9.23        0.00     27.48 o
 -11   5  15     1102.40     1017.55     56.02 o
 -10   5  15      842.20      973.32     62.32 o
  -9   5  15       12.28       15.73     28.89 o
  -8   5  15      974.91     1017.90     55.62 o
  -7   5  15     2618.61     2467.29    121.29 o
  -6   5  15      108.83      114.39     20.78 o
  -5   5  15     2791.21     2997.60     62.76 o
  -4   5  15     4232.65     4355.99     96.50 o
  -3   5  15      518.64      539.04     46.91 o
  -2   5  15      369.85      363.66     29.22 o
  -1   5  15     1491.43     1582.09     69.69 o
   0   5  15      618.03      655.05     67.01 o
   1   5  15     1794.74     1864.80     60.82 o
   2   5  15     4600.28     4890.88    148.76 o
   3   5  15      426.00      455.32     42.58 o
   4   5  15      270.84      300.64     32.72 o
   5   5  15     1481.63     1478.14    194.33 o
   6   5  15      795.44      773.93     46.90 o
   7   5  15      120.79      122.82     35.21 o
 -11   6  15       48.10       96.77     50.93 o
 -10   6  15      102.42       72.37     34.11 o
  -9   6  15      440.93      421.24     58.30 o
  -8   6  15       49.01       26.42     27.39 o
  -7   6  15      178.87      156.81     33.51 o
  -6   6  15       71.63       70.54     63.66 o
  -5   6  15       21.61      -19.29     30.44 o
  -4   6  15      136.73      149.63     28.51 o
  -3   6  15      553.13      529.33     31.38 o
  -2   6  15      753.31      713.20     44.90 o
  -1   6  15      112.03      122.89     26.28 o
   0   6  15       48.98       69.98     23.49 o
   1   6  15       18.57       17.88     27.04 o
   2   6  15       84.90       65.86     33.62 o
   3   6  15       68.13       55.37     36.71 o
   4   6  15      475.20      577.47     91.13 o
   5   6  15       23.79       16.78     55.62 o
   6   6  15      223.77      156.81     49.59 o
  -8   7  15      474.53      521.35     62.99 o
  -7   7  15      396.98      257.32     48.25 o
  -6   7  15       37.53      102.18     34.97 o
  -5   7  15      115.12       87.38     33.90 o
  -4   7  15      972.56      923.59     50.06 o
  -3   7  15      370.47      312.41     38.30 o
  -2   7  15      549.10      536.71     50.26 o
  -1   7  15     1390.15     1267.58     69.02 o
   0   7  15      317.59      311.78     37.33 o
   1   7  15        8.05      -17.99     46.56 o
   2   7  15      190.55      161.79     36.26 o
   3   7  15      142.16      174.37     47.65 o
 -15   0  16       92.04       32.17     42.89 o
 -14   0  16      817.97      695.57     48.25 o
 -13   0  16     1748.19     1807.95     81.75 o
 -12   0  16      873.32      802.79     41.55 o
 -11   0  16       62.44       49.59     26.80 o
 -10   0  16     2148.73     2161.77     65.67 o
  -9   0  16     3007.59     3002.09     83.09 o
  -8   0  16        0.47        2.68     24.12 o
  -7   0  16     5728.02     6197.17    132.68 o
  -6   0  16     2318.11     2341.36     56.29 o
  -5   0  16       31.98       67.01     16.08 o
  -4   0  16     2009.36     2071.98     49.59 o
  -3   0  16     5628.04     5703.97    112.58 o
  -2   0  16      203.03      205.05     18.76 o
  -1   0  16     2786.83     2835.90     68.35 o
   0   0  16     2703.38     2943.12     68.35 o
   1   0  16      175.83      198.35     22.78 o
   2   0  16     3372.72     3542.20     83.09 o
   3   0  16     1631.00     1694.04     56.29 o
   4   0  16      435.07      520.00     45.57 o
   5   0  16     1370.06     1381.77     72.37 o
   6   0  16     3500.39     3606.53    131.34 o
   7   0  16      107.74      117.94     45.57 o
   8   0  16      321.68      257.32     52.27 o
   9   0  16      385.62      317.63     48.25 o
 -15   1  16      159.40      155.85     50.26 o
 -14   1  16      210.57      187.03     24.42 o
 -13   1  16       49.09       38.80     19.63 o
 -12   1  16      581.50      624.64     28.89 o
 -11   1  16      898.10      894.58     79.07 o
 -10   1  16       59.62       28.54     26.80 o
  -9   1  16      935.28      877.70     28.89 o
  -8   1  16      965.82      935.92     27.00 o
  -7   1  16      322.25      287.96     18.46 o
  -6   1  16      208.47      236.01     15.78 o
  -5   1  16     1857.73     1934.36    127.99 o
  -4   1  16      296.62      295.67     16.61 o
  -3   1  16      923.62      953.15     22.26 o
  -2   1  16     1296.83     1415.35     56.29 o
  -1   1  16      454.95      485.69     18.01 o
   0   1  16        4.43       17.42     10.42 o
   1   1  16      508.58      500.96     19.83 o
   2   1  16      639.79      682.19     24.58 o
   3   1  16      312.10      306.21     28.81 o
   4   1  16     1777.62     1837.15     57.94 o
   5   1  16      267.20      246.23     77.06 o
   6   1  16       21.60       67.72     24.12 o
   7   1  16       56.27       60.45     27.85 o
   8   1  16      513.22      431.82     37.77 o
   9   1  16        0.20      -11.77     32.52 o
 -15   2  16      183.99      123.73     53.61 o
 -14   2  16       78.88       92.08     24.58 o
 -13   2  16       12.83       36.40     23.64 o
 -12   2  16      159.80      102.90     23.09 o
 -11   2  16       99.58      111.23     20.36 o
 -10   2  16      583.39      532.93     31.27 o
  -9   2  16      503.12      525.43     26.08 o
  -8   2  16       89.18       99.16     20.77 o
  -7   2  16      572.76      576.34     21.73 o
  -6   2  16      732.60      748.61     20.85 o
  -5   2  16      129.32       93.90     21.44 o
  -4   2  16      282.79      313.92     16.36 o
  -3   2  16      634.36      646.27     20.27 o
  -2   2  16      120.74      128.88     16.03 o
  -1   2  16      410.37      446.84     22.13 o
   0   2  16      692.16      757.92     27.00 o
   1   2  16      172.08      165.09     17.71 o
   2   2  16      441.95      456.55     23.47 o
   3   2  16      261.01      287.79     21.73 o
   4   2  16        0.30      -21.58     33.51 o
   5   2  16      220.33      208.01     26.76 o
   6   2  16       81.70       66.72     30.99 o
   7   2  16       16.44       18.73     37.53 o
   8   2  16      113.24      125.60     84.43 o
   9   2  16      486.69      352.53     43.42 o
 -14   3  16     1198.98     1087.85     63.41 o
 -13   3  16      169.97      227.24     62.32 o
 -12   3  16     1152.06     1132.59     55.94 o
 -11   3  16     2030.14     2059.02     66.94 o
 -10   3  16        3.05       13.14     19.41 o
  -9   3  16     1579.74     1496.07     46.84 o
  -8   3  16     2487.19     2528.42     63.08 o
  -7   3  16      263.06      229.81     22.78 o
  -6   3  16     2073.16     2212.68     50.26 o
  -5   3  16     5673.29     5773.77     98.08 o
  -4   3  16     1425.14     1422.83     34.58 o
  -3   3  16      649.40      665.29     37.53 o
  -2   3  16     3200.70     3459.46     71.00 o
  -1   3  16     1454.00     1520.01     50.26 o
   0   3  16      253.82      270.19     32.84 o
   1   3  16     2589.67     2558.27     77.06 o
   2   3  16     2332.13     2508.20     72.51 o
   3   3  16       12.22       29.04     16.98 o
   4   3  16     2041.21     2153.70    171.55 o
   5   3  16      487.83      513.01     46.71 o
   6   3  16       34.62       28.08     30.90 o
   7   3  16     1129.07     1077.85     67.68 o
   8   3  16     1525.69     1262.91    318.97 o
 -13   4  16      601.49      552.64     40.90 o
 -12   4  16        1.98       32.30     31.98 o
 -11   4  16       91.92       83.09     27.29 o
 -10   4  16     1004.71      977.02     43.88 o
  -9   4  16      940.78      994.08     41.21 o
  -8   4  16      200.34      203.05     25.46 o
  -7   4  16     1599.53     1775.25     83.76 o
  -6   4  16      353.27      331.19     35.52 o
  -5   4  16      199.04      174.64     34.85 o
  -4   4  16      651.62      686.60     34.85 o
  -3   4  16     1004.44     1067.95     35.09 o
  -2   4  16       40.69       44.64     19.48 o
  -1   4  16     2195.36     2155.54     55.29 o
   0   4  16     1240.96     1389.19     44.27 o
   1   4  16       77.65       46.28     21.07 o
   2   4  16      521.32      509.88     31.65 o
   3   4  16      911.88     1080.79    125.31 o
   4   4  16      380.96      489.36     48.35 o
   5   4  16      286.44      301.91     98.51 o
   6   4  16     1124.23     1060.35     64.04 o
   7   4  16       49.29       86.78     52.27 o
 -12   5  16        3.79      -21.89     35.30 o
 -11   5  16       38.54        6.06     31.48 o
 -10   5  16      157.83      180.69     33.15 o
  -9   5  16        5.18      -25.53     25.53 o
  -8   5  16      237.32      223.97     27.94 o
  -7   5  16       19.51       53.00     27.20 o
  -6   5  16      464.96      488.79     69.02 o
  -5   5  16      113.76       83.47     21.73 o
  -4   5  16      113.59      104.73     20.82 o
  -3   5  16       17.64        2.65     24.79 o
  -2   5  16     1053.11     1140.98    168.20 o
  -1   5  16      908.08      835.45     49.59 o
   0   5  16        1.55       39.88     26.71 o
   1   5  16        1.20       50.40     27.52 o
   2   5  16       38.28       69.76     48.92 o
   3   5  16      196.85      275.85     44.87 o
   4   5  16       19.41      -24.98     38.54 o
   5   5  16      148.36      111.74     42.60 o
   6   5  16        5.21       35.09     37.24 o
 -10   6  16     1077.44     1048.03     74.20 o
  -9   6  16      648.15      602.05    130.67 o
  -8   6  16       22.83       20.49     35.42 o
  -7   6  16     1264.33     1080.22     71.03 o
  -6   6  16     1372.63     1300.24    231.86 o
  -5   6  16       20.74       23.49     59.64 o
  -4   6  16     1844.90     1930.13     70.83 o
  -3   6  16     1209.35     1224.39    130.67 o
  -2   6  16       68.59      131.41     32.84 o
  -1   6  16     2128.12     2150.63     78.79 o
   0   6  16     2570.86     2587.25    101.28 o
   1   6  16      242.33      257.16     39.80 o
   2   6  16      814.54      867.01     65.00 o
   3   6  16     1278.95     1167.42     87.13 o
   4   6  16       34.23       -4.96    107.89 o
  -6   7  16      294.61      293.39     41.55 o
  -5   7  16     1113.45     1092.03     73.04 o
  -4   7  16      177.73       94.44     31.45 o
  -3   7  16      403.21      424.43     60.98 o
  -2   7  16      503.28      446.00     42.83 o
  -1   7  16       63.79       99.67     42.16 o
   0   7  16      164.16      128.33     38.37 o
 -14   1  17      188.15      130.34     32.41 o
 -13   1  17      163.95      146.76     30.79 o
 -12   1  17      980.85      885.63     46.41 o
 -11   1  17      391.36      393.11     27.48 o
 -10   1  17      673.13      729.53     31.10 o
  -9   1  17     2690.81     2759.51     63.16 o
  -8   1  17      376.31      368.08     23.09 o
  -7   1  17      839.90      854.40     25.59 o
  -6   1  17     2695.55     2807.02     54.94 o
  -5   1  17     2031.02     2088.34     68.35 o
  -4   1  17      109.26      107.18     13.17 o
  -3   1  17     3118.77     3288.32     60.10 o
  -2   1  17     1151.49     1153.99     32.17 o
  -1   1  17      110.46      111.83     16.40 o
   0   1  17     1535.55     1611.89     42.22 o
   1   1  17     1028.51      981.31     30.28 o
   2   1  17        4.68       -6.21     15.44 o
   3   1  17     1430.58     1550.77     47.85 o
   4   1  17     1594.70     1674.14     58.14 o
   5   1  17        0.82       10.19     23.47 o
   6   1  17      875.51      757.16     50.26 o
   7   1  17      748.05      706.83     82.42 o
   8   1  17       46.97       21.12     29.84 o
 -14   2  17      804.09      911.92    115.26 o
 -13   2  17      662.11      628.35     44.41 o
 -12   2  17      109.04       95.16     27.48 o
 -11   2  17      826.08      720.74     80.41 o
 -10   2  17      705.55      726.04     44.23 o
  -9   2  17       93.28       98.85     20.36 o
  -8   2  17     1324.08     1498.34     43.88 o
  -7   2  17     2367.90     2364.99     97.84 o
  -6   2  17       71.82       80.44     24.79 o
  -5   2  17     1720.95     1902.18     47.58 o
  -4   2  17     2531.40     2673.53     54.19 o
  -3   2  17      460.51      494.86     22.51 o
  -2   2  17      246.49      236.64     21.80 o
  -1   2  17     2534.95     2696.66     59.90 o
   0   2  17      672.23      638.88     26.48 o
   1   2  17     1296.58     1290.46     40.27 o
   2   2  17     2071.87     2073.83     59.55 o
   3   2  17      143.08      169.41     30.99 o
   4   2  17      384.17      381.66     38.95 o
   5   2  17     1826.05     1828.03    113.25 o
   6   2  17      952.56      913.99     62.15 o
   7   2  17      331.42      259.34     81.75 o
   8   2  17     1715.37     1860.49    113.67 o
 -13   3  17      113.98       47.18     34.35 o
 -12   3  17        5.03        8.16     58.30 o
 -11   3  17        3.36       26.13     63.66 o
 -10   3  17      223.42      186.66     27.94 o
  -9   3  17       34.34       31.62     26.13 o
  -8   3  17        4.44       34.59     22.69 o
  -7   3  17       10.88       -3.22     18.88 o
  -6   3  17      114.42      117.38     27.47 o
  -5   3  17      366.90      402.48     24.58 o
  -4   3  17      128.11      122.26     16.98 o
  -3   3  17       68.25      102.90     30.15 o
  -2   3  17        1.82       29.26     37.53 o
  -1   3  17        0.76       -2.09     20.36 o
   0   3  17       41.79        6.08     20.36 o
   1   3  17       73.10       78.45     21.18 o
   2   3  17       29.87       -7.37     18.95 o
   3   3  17      145.21      224.34    113.25 o
   4   3  17      103.61       66.42     41.16 o
   5   3  17        2.33      -32.32     46.11 o
   6   3  17        2.91      108.40     67.01 o
   7   3  17        0.79        4.69    108.56 o
 -12   4  17       49.53       16.46     30.83 o
 -11   4  17      920.60      920.32    164.85 o
 -10   4  17      783.77      786.02     43.05 o
  -9   4  17       34.44        9.78     24.15 o
  -8   4  17      392.46      444.44     47.58 o
  -7   4  17     1112.76     1109.41     46.68 o
  -6   4  17      450.56      427.95     27.48 o
  -5   4  17      307.04      284.59     49.59 o
  -4   4  17      995.87     1097.52     39.32 o
  -3   4  17        5.45      -19.19     22.26 o
  -2   4  17      617.50      640.82     34.58 o
  -1   4  17     1253.69     1247.76     42.65 o
   0   4  17      456.47      442.37     29.38 o
   1   4  17      451.29      442.68     34.11 o
   2   4  17     1644.66     1695.63    125.31 o
   3   4  17       64.76      139.28     40.84 o
   4   4  17      573.28      567.28     67.63 o
   5   4  17      850.14      899.84     68.65 o
   6   4  17      213.53      242.89     60.68 o
 -10   5  17      504.17      380.74     71.03 o
  -9   5  17     1932.35     1924.36     76.13 o
  -8   5  17      473.13      420.70     37.21 o
  -7   5  17      415.05      432.48     32.19 o
  -6   5  17     1573.48     1535.91     57.28 o
  -5   5  17     1335.62     1410.81    117.27 o
  -4   5  17        3.08       -1.34     30.83 o
  -3   5  17     2840.37     2968.89     88.42 o
  -2   5  17     1419.60     1546.88     69.02 o
  -1   5  17       39.33       42.79     23.58 o
   0   5  17      743.32      838.83     46.01 o
   1   5  17      944.04      939.92     54.97 o
   2   5  17       36.25       20.23     27.39 o
   3   5  17      850.57      874.14     71.65 o
   4   5  17     1200.88     1328.42    143.40 o
  -8   6  17       88.66       99.16     42.22 o
  -7   6  17      221.22      213.09     53.61 o
  -6   6  17       55.99       65.53     29.48 o
  -5   6  17      300.51      318.27     37.54 o
  -4   6  17       16.22       12.34     34.18 o
  -3   6  17        2.46      -22.92     40.21 o
  -2   6  17       15.16        1.63     34.91 o
  -1   6  17      626.51      656.17     49.79 o
   0   6  17      354.97      345.99     44.65 o
   1   6  17       53.49       -5.72     38.72 o
   2   6  17       18.01      -72.37     72.37 o
 -13   0  18      238.42      217.12     38.87 o
 -12   0  18     1523.74     1499.70     83.09 o
 -11   0  18     2320.29     2340.02    111.24 o
 -10   0  18        1.60       -6.70     29.48 o
  -9   0  18      694.43      644.65     40.21 o
  -8   0  18     1979.27     1984.86     72.37 o
  -7   0  18      914.14      910.01     45.57 o
  -6   0  18      991.49     1025.27     42.89 o
  -5   0  18     3951.86     4019.32    100.52 o
  -4   0  18      307.84      294.85     28.14 o
  -3   0  18     1728.06     1874.97     53.61 o
  -2   0  18     2935.48     3051.68     81.75 o
  -1   0  18     1752.25     1680.63     61.65 o
   0   0  18       21.95       30.83     21.44 o
   1   0  18     3907.75     4146.64    121.96 o
   2   0  18     2536.85     2685.80     83.09 o
   3   0  18      302.19      285.47     36.19 o
   4   0  18     1726.53     1660.53     88.45 o
   5   0  18      335.97      395.36     48.25 o
   6   0  18       34.60       96.50     45.57 o
   7   0  18     2091.83     2176.51    158.15 o
 -13   1  18      147.76      111.39     33.01 o
 -12   1  18       80.82       51.69     29.82 o
 -11   1  18        5.49       54.50     29.75 o
 -10   1  18      753.64      794.10     43.79 o
  -9   1  18      856.62      895.48     36.99 o
  -8   1  18      131.11      150.42     23.64 o
  -7   1  18     1134.84     1104.22     35.68 o
  -6   1  18      539.86      496.83     33.51 o
  -5   1  18        8.34       11.79     26.13 o
  -4   1  18      521.64      510.84     22.86 o
  -3   1  18     1436.18     1468.00     39.11 o
  -2   1  18       40.25       37.53     23.45 o
  -1   1  18     1591.99     1635.00     43.08 o
   0   1  18      827.45      926.55     42.22 o
   1   1  18        4.41       12.27     17.60 o
   2   1  18      232.57      259.54     29.48 o
   3   1  18     1030.36      923.45     57.94 o
   4   1  18      473.06      430.60     53.61 o
   5   1  18      326.37      287.63    105.88 o
   6   1  18      496.51      484.43     48.09 o
   7   1  18       10.36       37.50     52.27 o
 -13   2  18        5.30        4.33     36.86 o
 -12   2  18      205.25      162.11     35.09 o
 -11   2  18      507.86      456.54     55.62 o
 -10   2  18       22.56       22.48     27.20 o
  -9   2  18      170.28      149.54     27.48 o
  -8   2  18      370.49      371.74     25.12 o
  -7   2  18       34.35        6.57     18.67 o
  -6   2  18      176.53      193.00     20.85 o
  -5   2  18      470.54      473.86     25.43 o
  -4   2  18      219.58      211.46     26.13 o
  -3   2  18       89.55       97.86     19.41 o
  -2   2  18      475.39      489.74     37.53 o
  -1   2  18       91.30       58.27     21.55 o
   0   2  18       73.05       79.07     20.93 o
   1   2  18      311.97      324.96     32.84 o
   2   2  18      166.63      173.87     40.21 o
   3   2  18       87.91       34.25     37.04 o
   4   2  18      868.82      775.26     98.51 o
   5   2  18      448.52      442.63     48.09 o
   6   2  18        2.36      -45.57     45.57 o
 -12   3  18      884.49      836.11     53.53 o
 -11   3  18        3.71       14.72     28.80 o
 -10   3  18     1563.58     1610.03     72.13 o
  -9   3  18     2000.79     2068.40     82.01 o
  -8   3  18       96.98       76.20     26.33 o
  -7   3  18     2980.85     3099.30     97.46 o
  -6   3  18     2062.42     2166.35     60.04 o
  -5   3  18        0.96       30.40     24.12 o
  -4   3  18     2004.88     2221.07     59.90 o
  -3   3  18     3249.21     3205.98     83.38 o
  -2   3  18       62.84      104.61     26.08 o
  -1   3  18     3393.44     3328.28     95.60 o
   0   3  18     2690.50     2940.11     90.61 o
   1   3  18        0.36      -20.59     20.59 o
   2   3  18     1187.18     1210.23     58.49 o
   3   3  18     2464.33     2365.55    264.69 o
   4   3  18      439.27      541.88     63.33 o
   5   3  18     1311.86     1395.92    145.41 o
 -11   4  18      631.08      506.22     46.41 o
 -10   4  18       27.29       28.81     29.20 o
  -9   4  18       42.12       11.14     25.76 o
  -8   4  18      384.73      404.09     38.20 o
  -7   4  18      298.53      231.13     59.64 o
  -6   4  18      376.16      385.81     29.57 o
  -5   4  18     1430.33     1461.34     52.54 o
  -4   4  18       26.18        2.96     27.47 o
  -3   4  18      532.04      532.32     35.97 o
  -2   4  18      874.72      950.45     50.93 o
  -1   4  18      870.64      911.92     45.01 o
   0   4  18        0.62       -5.26     32.17 o
   1   4  18     1251.45     1347.24     80.14 o
   2   4  18      561.48      559.34     62.32 o
   3   4  18      166.43      149.10     44.06 o
   4   4  18      370.46      315.92     73.04 o
  -9   5  18      359.07      309.86     39.60 o
  -8   5  18      278.70      243.41     62.99 o
  -7   5  18      143.03      120.01     30.89 o
  -6   5  18      288.60      271.70     35.52 o
  -5   5  18       23.77       -2.01     29.38 o
  -4   5  18      193.39      200.17     31.65 o
  -3   5  18       33.70       12.65     40.21 o
  -2   5  18        1.37        0.49     31.19 o
  -1   5  18      119.57      138.61     40.84 o
   0   5  18      366.49      402.25     45.90 o
   1   5  18       27.93       23.43     35.45 o
   2   5  18      701.72      688.62     95.16 o
 -12   1  19       75.59       56.52     27.85 o
 -11   1  19      849.36      722.65     56.96 o
 -10   1  19     1072.31     1145.15     58.18 o
  -9   1  19      162.18      121.37     33.01 o
  -8   1  19     1161.95     1217.85     73.04 o
  -7   1  19     1970.59     1964.53     76.64 o
  -6   1  19        4.66       39.33     24.58 o
  -5   1  19     1087.59     1108.56     38.00 o
  -4   1  19     1349.00     1297.29     41.02 o
  -3   1  19      333.73      317.01     24.04 o
  -2   1  19      963.25      960.68     35.74 o
  -1   1  19     3138.54     3174.18     89.52 o
   0   1  19      243.96      183.77     23.18 o
   1   1  19     1242.53     1175.15     56.29 o
   2   1  19     2348.88     2288.49    203.71 o
   3   1  19      463.43      523.31     45.60 o
   4   1  19       64.38      107.09     42.89 o
   5   1  19     1178.29     1019.08     83.76 o
 -11   2  19      702.36      615.69     47.01 o
 -10   2  19      556.20      531.20     42.14 o
  -9   2  19     1674.12     1664.71     71.00 o
  -8   2  19      166.12      130.57     28.38 o
  -7   2  19       84.59       92.81     38.87 o
  -6   2  19     1311.93     1374.74     64.68 o
  -5   2  19      670.45      787.53     48.25 o
  -4   2  19     1305.28     1477.64     61.65 o
  -3   2  19     3975.36     4080.00    164.85 o
  -2   2  19      748.18      767.38     43.05 o
  -1   2  19      182.86      174.94     24.12 o
   0   2  19     1379.89     1305.14     59.18 o
   1   2  19     2099.41     2165.34    105.21 o
   2   2  19       61.63       73.23     38.37 o
   3   2  19     1194.13     1230.81    188.30 o
   4   2  19      372.93      379.15     54.95 o
 -10   3  19       49.52       64.48     37.68 o
  -9   3  19        1.44      -15.79     25.95 o
  -8   3  19      134.01       98.48     39.54 o
  -7   3  19        0.65       15.31     34.85 o
  -6   3  19      193.29      220.57     28.43 o
  -5   3  19      119.01      149.82     39.67 o
  -4   3  19       80.77       51.77     33.51 o
  -3   3  19        8.92       15.11     32.84 o
  -2   3  19       42.42       25.81     23.47 o
  -1   3  19       95.59       89.75     24.42 o
   0   3  19       19.82        8.67     25.10 o
   1   3  19       88.57       81.91     31.74 o
   2   3  19        4.10       13.64     39.32 o
   3   3  19       10.34       48.97     57.82 o
  -9   4  19      855.11      824.00     60.31 o
  -8   4  19       11.04        7.93     30.34 o
  -7   4  19      391.82      351.04     38.16 o
  -6   4  19     1118.02     1005.41     63.64 o
  -5   4  19      775.15      767.46     48.47 o
  -4   4  19      121.72       71.41     46.91 o
  -3   4  19     1417.08     1374.12     61.42 o
  -2   4  19      430.55      458.58    101.19 o
  -1   4  19      130.32       95.47     33.51 o
   0   4  19      518.38      460.42    136.03 o
   1   4  19      395.28      306.05     52.56 o
   2   4  19        0.81        1.57     46.73 o
  -5   5  19     1004.58      997.50     55.51 o
  -4   5  19     1033.13      967.98     56.33 o
  -3   5  19       86.96       73.23     57.63 o
  -2   5  19      665.63      764.80    120.62 o
 -10   0  20     1260.68     1249.08     93.82 o
  -9   0  20      650.43      533.41     50.93 o
  -8   0  20      696.32      636.60     53.61 o
  -7   0  20     1101.85     1030.63     81.75 o
  -6   0  20      700.06      708.98     65.67 o
  -5   0  20        6.66       44.23     42.89 o
  -4   0  20     2447.71     2380.23    121.96 o
  -3   0  20     2170.50     2334.66    136.70 o
  -2   0  20      170.97      201.03     42.89 o
  -1   0  20     2561.93     2486.11    136.70 o
   0   0  20     1074.33      983.72     76.39 o
   1   0  20       46.12       46.91     37.53 o
   2   0  20      148.83      318.97     80.41 o
   3   0  20     1251.91     1022.59    135.36 o
 -10   1  20        6.73       -0.74     28.14 o
  -9   1  20       55.70       51.94     27.00 o
  -8   1  20      337.23      319.24     38.30 o
  -7   1  20       63.45       72.09     44.27 o
  -6   1  20      927.22     1000.29     60.24 o
  -5   1  20     1001.51     1034.86     75.05 o
  -4   1  20       58.41       25.12     31.74 o
  -3   1  20        1.85       17.47     29.48 o
  -2   1  20      145.17      143.28     26.01 o
  -1   1  20      189.72      173.86     32.84 o
   0   1  20      184.73      159.82     38.87 o
   1   1  20      907.15      822.97     57.99 o
   2   1  20       44.90       -0.02     30.59 o
   3   1  20      237.62      204.21     68.35 o
  -9   2  20      133.63      125.06     29.48 o
  -8   2  20       57.79       79.91     31.03 o
  -7   2  20      207.03      159.54     36.33 o
  -6   2  20       65.16       80.12     34.95 o
  -5   2  20       49.82       24.12     62.99 o
  -4   2  20      746.35      639.09     43.69 o
  -3   2  20      530.10      518.05     38.96 o
  -2   2  20       20.43       14.70     26.28 o
  -1   2  20      184.72      177.37     33.76 o
   0   2  20      202.67      238.87     55.62 o
   1   2  20        8.35       11.40     36.99 o
   2   2  20       63.52       72.48     45.66 o
  -8   3  20     2010.72     2161.80    114.26 o
  -7   3  20      666.60      681.95     57.19 o
  -6   3  20      965.30     1025.65     71.44 o
  -5   3  20     1538.59     1575.81    154.80 o
  -4   3  20       37.68       61.25     31.45 o
  -3   3  20      249.86      199.71     36.38 o
  -2   3  20     1147.62     1049.01     56.76 o
  -1   3  20      685.96      679.32     77.06 o
   0   3  20      360.81      370.35     37.87 o
   1   3  20     2081.01     1775.79    134.02 o
  -4   4  20      513.05      426.19     53.61 o
  -3   4  20      622.96      565.57     65.67 o
  -7   1  21       71.92      104.48     45.05 o
  -6   1  21     2586.07     2833.54    145.23 o
  -5   1  21     1087.48     1156.94     68.58 o
  -4   1  21      157.48      156.97     54.95 o
  -3   1  21      636.19      608.10     61.65 o
  -2   1  21      245.73      288.00     71.70 o
  -1   1  21       31.09       -0.74     27.04 o
  -6   2  21       26.05       -8.96     45.34 o
  -5   2  21      116.01      147.92     44.90 o
  -4   2  21     1237.58     1069.97     88.45 o
  -3   2  21      340.37      366.55     83.09 o
  -2   2  21     1022.26      972.46     56.35 o
 
